# Supplementary material for: Wikipedia as a tool for contemporary history of science: A case study on CRISPR
Source: PLoS One. 2023 Sep 13;18(9):e0290827. doi: 10.1371/journal.pone.0290827 (PMC10499201; doi:10.1371/journal.pone.0290827)
Supplement: S1 Table — The output of the automated tool for the term "CRISPR", as of 2022-06-27. (XLSX) [file pone.0290827.s004.xlsx]

## Sheet: wikiscore_crispr_2022-06-27
Name only	page url	Ref count	nb_journal_citations	sciscore	DOIs	journal	citation org	citation_org_text	citation .gov	citation_gov_text	citation .com	citation_com_text	Page id	Edit protection	Page lenght (Bytes)	DOB	Creator	Total edits	Formated DOB	Year_month	Year
CRISPR	https://en.wikipedia.org/wiki/CRISPR	208	192	0.923077	['10.1038/nprot.2013.132', '10.7717/peerj.10180', '10.1016/j.cell.2014.05.010', '10.1128/jb.169.12.5429-5433.1987', '10.4161/rna.24321', '10.1186/1471-2148-13-54', '10.1016/j.cell.2014.05.010', '10.1093/hmg/ddu125', '10.1016/j.molcel.2011.12.013', '10.1038/nature15386', '10.1126/science.1231143', '10.1016/j.cell.2015.12.035', '10.1186/1471-2105-8-172', '10.1371/journal.pgen.1003495', '10.1186/gb-…	[[' nature protocols '], [' peerj '], [' cell '], ['journal of bacteriology ', ' journal of bacteriology '], [' rna biology '], [' bmc evolutionary biology '], [' human molecular genetics '], [' molecular cell '], [' nature '], [' science '], [' cell '], [' bmc bioinformatics '], [' plos genetics '], [' genome biology '], [' plos one '], [' science '], [' [[genes '], [' nature reviews. microbiolo…	3	['npr.org', 'npr.org', 'www.nobelprize.org']	1	['www.drugabuse.gov']	7	['www.ptglab.com', 'www.wired.com', 'abmgood.com', 'books.google.com', 'www.economist.com', 'www.nytimes.com', 'the-crispr.com']	2146034	Allow all users (no expiry set)	135141	2005-06-30	192.207.234.194	2191	2005-06-30	2005-06	2005
CRISPR gene editing	https://en.wikipedia.org/wiki/CRISPR_gene_editing	220	143	0.65	['10.1126/sciadv.abc9450', '10.1038/s41598-017-02013-7', '10.1038/d41586-018-05177-y', '10.1016/j.cell.2014.09.029', '10.3389/fpsyg.2015.01520', '10.1038/nature.2015.17378', '10.1186/s13059-016-0904-5', '10.1038/s41586-022-04470-1', '10.3390/su14020971', '10.1016/j.tig.2018.05.004', '10.1038/519410a', '10.1038/ncomms9715', '10.1080/21645698.2015.1137690', '10.1038/nature17946', '10.1016/j.molcel.…	[[' science advances '], [' scientific reports '], [' nature '], [' cell '], [' frontiers in psychology '], ['nature '], [' genome biology '], [' nature '], [' sustainability '], [' trends in genetics '], [' nature '], [' nature communications '], [' gm crops '], ['nature '], [' molecular cell '], [' cell stem cell '], [' cell research '], [' acs chemical biology '], [' frontiers in genetics '], …	20	['www.tang-prize.org', 'www.nobelprize.org', 'www8.nationalacademies.org', 'atlasbusinessjournal.org', 'innovativegenomics.org', 'phys.org', 'news.sciencemag.org', 'phys.org', 'www.nobelprize.org', 'www.isaaa.org', 'www.sciencemag.org', 'www.sciencemag.org', 'www.sciencemag.org', 'www.sciencemag.org', 'www.sciencemag.org', 'blog.addgene.org', 'www.sciencemag.org', 'npr.org', 'www.addgene.org', 'w…	4	['www.aphis.usda.gov', 'nida.nih.gov', 'clinicaltrials.gov', 'www.fda.gov']	43	['www.the-scientist.com', 'www.scientificamerican.com', 'www.sciencealert.com', 'www.statnews.com', 'www.crisprtx.com', 'www.gizmodo.com', 'www.iflscience.com', 'www.technologyreview.com', 'www.nytimes.com', 'theconversation.com', 'www.nytimes.com', 'www.technologyreview.com', 'newatlas.com', 'www.nytimes.com', 'www.bbc.com', 'www.technologyreview.com', 'www.fiercebiotech.com', 'www.forbes.com', …	59990826	Allow all users (no expiry set)	129350	2019-02-17	Helito	317	2019-02-17	2019-02	2019
CRISPR Therapeutics	https://en.wikipedia.org/wiki/CRISPR_Therapeutics	12	1	0.0833333	['10.1056/nejmoa2031054', '33283989', None]	[['journal of medicine', 'new england journal of medicine']]	1	['npr.org']	0	[]	6	['investors.vrtx.com', 'www.crisprtx.com', 'www.fiercebiotech.com', 'www.synthego.com', 'finance.yahoo.com', 'www.vischer.com']	66323247	Allow all users (no expiry set)	6184	2021-01-08	Afus199620	37	2021-01-08	2021-01	2021
CRISPR interference	https://en.wikipedia.org/wiki/CRISPR_interference	27	27	1	['10.1038/srep39076', '10.1016/j.cell.2013.12.001', '10.1126/science.1138140', '10.1038/s41587-019-0286-9', '10.1093/nar/gku109', '10.1038/nprot.2013.132', '10.1242/dev.103341', '10.1016/j.cell.2013.06.044', '10.1101/gr.275607.121', '10.1021/sb500036q', '10.1016/j.cell.2006.07.024', '10.1093/nar/gkw583', '10.1093/nar/gkt135', '10.1016/j.cell.2016.05.003', '10.1016/j.cell.2013.02.022', '10.1038/nb…	[[' scientific reports'], [' cell'], [' science '], ['nature biotechnology '], [' nucleic acids research'], [' nature protocols'], [' development'], [' cell'], ['genome research'], [' acs synthetic biology'], [' cell '], ['nucleic acids research'], [' nucleic acids research'], [' cell'], [' cell'], [' nature biotechnology'], [' biorxiv'], [' molecular systems biology'], [' nature biotechnology'],…	0	[]	0	[]	0	[]	41992525	Allow all users (no expiry set)	26838	2010-07-20	James atmos	210	2010-07-20	2010-07	2010
CRISPR activation	https://en.wikipedia.org/wiki/CRISPR_activation	18	16	0.888889	['10.1038/nmeth.3312', '10.1038/nmeth.2600', '10.1038/nmeth.3871', '10.1038/nature23451', '10.1038/nmeth.2598', '10.1038/nmeth.3871', '10.1038/nature14136', '10.1038/s41467-017-00644-y', '10.1016/j.cell.2014.09.039', '10.1371/journal.pone.0179410', '10.1038/srep16277', '10.1038/nrm.2015.2', '10.1016/j.chembiol.2014.12.011', '10.1038/s41592-018-0262-1', '10.1101/gr.275607.121', '10.1021/acssynbio.…	[[' nature methods '], [' nature methods '], [' nature methods '], [' nature '], [' nature methods '], [' nature '], [' nature communications '], [' cell '], [' plos one '], [' scientific reports '], [' nature reviews. molecular cell biology '], [' chemistry '], [' nat methods '], [' genome res '], [' acs synthetic biology '], [' hepatology ']]	1	['www.addgene.org']	0	[]	0	[]	55410471	Allow all users (no expiry set)	21531	2017-10-01	Mjlink	141	2017-10-01	2017-10	2017
Anti-CRISPR	https://en.wikipedia.org/wiki/Anti-CRISPR	31	28	0.903226	['10.1128/mbio.00896-14', '10.1016/j.molcel.2017.09.002', '10.1038/nrmicro.2017.120', '10.1038/nature15254', '10.1038/nature11723', '10.1016/j.cell.2019.07.046', '10.2210/pdb2lw5/pdb', '10.1146/annurev-virology-101416-041616', '10.1126/sciadv.1701620', '10.1038/cr.2016.103', '10.1038/ncomms13134', '10.1002/ame2.12069', '10.1128/mbio.01751-17', '10.1016/j.coi.2014.12.008', '10.1016/j.cell.2018.06.…	[[' mbio '], [' molecular cell '], [' nature reviews. microbiology '], [' nature '], [' nature '], [' cell '], ['to be published'], [' annual review of virology '], [' science advances '], [' cell research '], [' nature communications '], [' animal models and experimental medicine '], [' mbio '], [' current opinion in immunology '], [' cell '], [' cell '], [' cell '], [' cell '], [' immunity '], …	0	[]	0	[]	1	['golden.com']	62006882	Allow all users (no expiry set)	33363	2019-10-08	BQUB19-RGorchs	101	2019-10-08	2019-10	2019
The CRISPR Journal	https://en.wikipedia.org/wiki/The_CRISPR_Journal	0	0	0	[]	[]	0	[]	0	[]	0	[]	64323695	Allow all users (no expiry set)	1709	2020-06-19	Alx bio	11	2020-06-19	2020-06	2020
CRISPR/Cas Tools	https://en.wikipedia.org/wiki/CRISPR/Cas_Tools	25	23	0.92	['10.1089/crispr.2017.0021', '10.1038/nbt.3026', '10.1038/s41467-021-23576-0', '10.1093/bioinformatics/btu048', '10.1093/nar/gku410', '10.1186/s12896-019-0535-5', '10.1038/nbt.3804', '10.1038/nmeth.3473', '10.1186/s13059-016-1012-2', '10.1093/gigascience/giac007', '10.1186/s13059-018-1534-x', '10.1093/bioinformatics/btu743', '10.1038/srep35766', '10.1093/nar/gkw407', '10.1038/nbt.2647', '10.1038/…	[[' the crispr journal '], ['nature biotechnology'], [' nature communications '], [' bioinformatics '], [' nucleic acids research '], [' bmc biotechnology '], [' nature biotechnology '], [' nature methods '], [' genome biology '], [' gigascience '], [' genome biology '], [' bioinformatics '], [' scientific reports '], [' nucleic acids research '], [' nature biotechnology '], [' nature methods '],…	0	[]	0	[]	2	['www.americanlaboratory.com', 'techcrunch.com']	45313845	Allow all users (no expiry set)	15429	2015-02-05	Cmvp	121	2015-02-05	2015-02	2015
Genome-wide CRISPR-Cas9 knockout screens	https://en.wikipedia.org/wiki/Genome-wide_CRISPR-Cas9_knockout_screens	77	74	0.961039	['10.1016/j.cell.2015.06.059', '10.1038/s41477-018-0321-8', '10.1016/j.cell.2014.09.029', '10.1016/j.celrep.2019.02.043', '10.1038/s41598-019-39667-4', '10.1038/nbt.3437', '10.1016/s0960-9822(98)70470-1', '10.1038/nmeth.4177', '10.1002/(sici)1526-968x(200001)26:1<26::aid-gene6>3.0.co;2-o', '10.1126/science.1225829', '10.1128/mmbr.67.4.657-685.2003', '10.1038/nmeth.1898', '10.1093/genetics/77.1.71…	[[' cell '], [' nature plants '], [' cell '], [' cell reports '], [' scientific reports '], [' nature biotechnology '], [' current biology '], [' nature methods '], [' genesis '], [' science '], [' microbiology and molecular biology reviews '], [' nature methods '], [' genetics '], [' cell '], [' molecular cell '], [' nature '], [' nature biotechnology '], [' nature methods '], [' nature '], ['sc…	1	['www.addgene.org']	0	[]	2	['www.takarabio.com', 'www.takarabio.com']	63202233	Allow all users (no expiry set)	56788	2020-02-25	Peter.Grant.ubc	171	2020-02-25	2020-02	2020
CRISPR-Display	https://en.wikipedia.org/wiki/CRISPR-Display	5	5	1	['10.1038/nmeth.3433', '10.1016/j.molcel.2015.07.002', '10.1126/science.1231143', '10.1126/science.1225829', '10.1016/j.molcel.2016.05.011', '26030444', '26186289', '23287718', '22745249', '27259198', '4821475', '6314022', '3795411', '6286148', None]	[['nature methods'], ['molecular cell'], ['science'], ['science'], ['molecular cell']]	0	[]	0	[]	0	[]	53354629	Allow all users (no expiry set)	16410	2017-03-02	Krisje1988	26	2017-03-02	2017-03	2017
Cas9	https://en.wikipedia.org/wiki/Cas9	48	45	0.9375	['10.1126/science.1247997', '10.1007/978-1-4939-7125-1_12', '10.1038/s41467-021-23576-0', '10.1016/j.cell.2014.09.029', '10.1093/nar/gkt520', '10.1038/s41587-020-0537-9', '10.1126/science.1225829', '10.1038/nbt.2675', '10.1016/j.cell.2014.02.001', '10.1126/science.1179555', '10.1016/j.cell.2020.04.020', '10.1038/nprot.2013.143', '10.1101/gr.191452.115', '10.1093/nar/gkx578', '10.1073/pnas.92.24.1…	[[' science '], [' nature communications '], [' cell '], [' nucleic acids research '], [' nat biotechnol '], [' science '], [' nature biotechnology '], [' cell '], [' science '], [' cell '], [' nature protocols '], [' genome res. '], [' nucleic acids research '], [' proceedings of the national academy of sciences of the united states of america '], [' frontiers in cellular and infection microbiol…	1	['nobelprize.org']	0	[]	1	['www.wired.com']	38570862	Allow all users (no expiry set)	43641	2013-02-19	Johansosa	346	2013-02-19	2013-02	2013
Jennifer Doudna	https://en.wikipedia.org/wiki/Jennifer_Doudna	85	1	0.0117647	['10.1126/science.aau3736', None, None]	[['science ']]	29	['kavliprize.org', 'cen.acs.org', 'royalsociety.org', 'www.sciencemag.org', 'www.beckman-foundation.org', 'gladstone.org', 'www.tang-prize.org', 'www.gf.org', 'www.nasonline.org', 'nobelprize.org', 'www.civilbeat.org', 'www.beckman-foundation.org', 'royalsociety.org', 'www.bionews.org', 'cen.acs.org', 'www.nasonline.org', 'breakthroughprize.org', 'wolffund.org', 'www.achievement.org', 'www.achiev…	2	['www.nsf.gov', 'biosciences.lbl.gov']	25	['books.google.com', 'finance.yahoo.com', 'www.washingtonpost.com', 'time.com', 'time.com', 'www.bloomberg.com', 'www.youtube.com', 'cariboubio.com', 'www.youtube.com', 'www.latimes.com', 'www.vox.com', 'www.youtube.com', 'www.biospace.com', 'www.nytimes.com', 'www.biospace.com', 'www.scopus.com', 'www.stanforddaily.com', 'www.britannica.com', 'www.simonandschuster.com', 'www.nytimes.com', 'www.n…	36836014	Allow all users (no expiry set)	45201	2012-08-26	Chrisvanlang	675	2012-08-26	2012-08	2012
Designer baby	https://en.wikipedia.org/wiki/Designer_baby	97	44	0.453608	['10.1016/j.rbms.2017.01.001', '10.1038/s41591-018-0150-3', '10.1016/s0163-7258(98)00020-5', '10.1038/sj.gt.3302363', '10.1038/news.2011.472', '10.1016/j.rbmo.2013.08.014', '10.1038/nature11647', '10.3390/cells9071608', '10.2144/btn-2019-0011', '10.1517/14712598.2014.912272', '10.3389/fonc.2020.01387', '10.1093/jmp/10.3.275', '10.1016/s0264-410x(99)00432-6', '10.1016/s0140-6736(18)33080-0', '10.1…	[[' reproductive biomedicine '], [' nature medicine '], [' pharmacology '], [' gene therapy '], ['nature'], [' reproductive biomedicine online '], [' nature '], [' cells '], [' biotechniques '], [' expert opinion on biological therapy '], [' frontiers in oncology '], ['journal of medicine and philosophy ', ' the journal of medicine and philosophy '], [' vaccine '], [' lancet '], [' lancet '], [' …	5	['www.themonastery.org', 'www.addgene.org', 'natcath.org', 'actionbioscience.org', 'www.dnapolicy.org']	6	['www.genome.gov', 'ghr.nlm.nih.gov', 'www.fda.gov', 'www.hfea.gov', 'ghr.nlm.nih.gov', 'www.nih.gov']	26	['www.apnews.com', 'www.nytimes.com', 'www.reuters.com', 'savinghenry.com', 'literalmagazine.com', 'www.nature.com', 'www.statnews.com', 'www.bizjournals.com', 'www.technologyreview.com', 'www.invinciblewellbeing.com', 'www.newscientist.com', 'www.voanews.com', 'www.statnews.com', 'www.routledge.com', 'fertility.treatmentabroad.com', 'www.catholicnewsagency.com', 'www.ft.com', 'genomecontext.com'…	1708182	Allow all users (no expiry set)	70567	2005-04-08	Fastfission	1810	2005-04-08	2005-04	2005
Genome editing	https://en.wikipedia.org/wiki/Genome_editing	101	61	0.60396	['10.1038/nbt0498-341', '10.1038/nmeth.1848', '10.1038/nature07845', '10.1038/nrg2842', '10.1073/pnas.92.18.8298', '10.1093/nar/gkf495', '10.1016/j.omtn.2019.02.027', '10.1387/ijdb.130194hp', '10.1534/g3.117.044024', '10.1038/s42003-019-0288-7', '10.1038/nature07992', '10.1038/msb.2012.66', '10.1093/biohorizons/hzx016', '10.1016/j.tig.2018.05.004', '10.1111/pbi.12370', '10.1038/nmeth.1807', '10.1…	[[' nature biotechnology '], [' nature methods '], [' nature '], [' nature reviews. genetics '], [' proceedings of the national academy of sciences of the united states of america '], [' nucleic acids research '], ['molecular therapy. nucleic acids '], ['journal of developmental biology ', ' the international journal of developmental biology '], [' g3 '], [' communications biology '], [' nature '…	10	['nobelprize.org', 'www.sciencemag.org', 'www.yourgenome.org', 'www.sciencemag.org', 'www.pewinternet.org', 'www.broadinstitute.org', 'nuffieldbioethics.org', 'www.geneticliteracyproject.org', 'www.eurekalert.org', 'www.sciencemag.org']	2	['clinicaltrials.gov', 'www.dni.gov']	20	['www.statnews.com', 'www.nytimes.com', 'www.apnews.com', 'www.washingtonpost.com', 'www.technologyreview.com', 'www.nytimes.com', 'www.youtube.com', 'www.bcgperspectives.com', 'www.technologyreview.com', 'www.technologyreview.com', 'onlinelibrary.wiley.com', 'gizmodo.com', 'nypost.com', 'motherboard.vice.com', 'www.nytimes.com', 'www.scientificamerican.com', 'patents.google.com', 'www.scienceale…	34930586	Allow all users (no expiry set)	78055	2012-03-01	Seahorsechipmunk	564	2012-03-01	2012-03	2012
Francisco Mojica	https://en.wikipedia.org/wiki/Francisco_Mojica	28	20	0.714286	['10.1111/j.1365-2958.2010.07326.x', '10.1038/nrmicro2577', '10.1007/978-3-642-34657-6_1', '10.1007/s00239-004-0046-3', '10.1371/journal.pone.0131935', '10.1046/j.1365-2958.2000.01838.x', '10.4161/rna.24023', '10.1111/j.1365-2958.1995.mmi_17010085.x', '10.1038/nrmicro3569', '10.1371/journal.pone.0012714', '10.1007/s00239-004-0046-3', '10.1371/journal.pone.0050797', '10.1016/j.cell.2015.12.041', '…	[['molecular microbiology '], ['nature reviews microbiology '], ['journal of molecular evolution ', 'journal of molecular evolution '], ['plos one '], ['molecular microbiology '], ['rna biology '], ['molecular microbiology '], ['nature reviews microbiology '], ['plos one '], ['plos one '], ['cell'], ['trends in microbiology '], ['microbiology '], ['rna biology '], ['plos one '], ['microbiology ']…	0	[]	0	[]	0	[]	54066341	Allow all users (no expiry set)	19989	2017-05-17	Advait2163	89	2017-05-17	2017-05	2017
Guide RNA	https://en.wikipedia.org/wiki/Guide_RNA	10	10	1	['10.1016/j.molbiopara.2010.05.013', '10.4161/rna.24203', '10.1371/journal.pone.0198714', '10.1016/0092-8674(90)90375-o', '10.1038/srep41478', '10.1186/s13059-018-1459-4', '10.1186/s13578-019-0304-0', '10.1016/j.sbi.2016.11.013', '10.1074/jbc.272.7.4212', '10.1016/0092-8674(90)90735-w', '20546801', '23535272', '30222773', '1695552', '28148949', '29945655', '31139343', '27912110', '9020135', '1688…	[['molecular and biochemical parasitology'], ['rna biology'], ['plos one'], ['cell'], ['scientific reports'], ['genome biology'], ['cell '], ['current opinion in structural biology'], ['journal of biological chemistry', 'journal of biological chemistry'], ['cell']]	0	[]	0	[]	0	[]	4765320	Allow all users (no expiry set)	16284	2006-04-16	TedE	106	2006-04-16	2006-04	2006
Locus Biosciences	https://en.wikipedia.org/wiki/Locus_Biosciences	24	10	0.416667	['10.1111/mmi.12152', '10.1038/nature.2017.22173', '10.1038/nature14245', '10.1073/pnas.1208507109', '10.1038/d41586-018-00009-5', '10.1038/emboj.2011.41', '10.1038/nsmb.2875', '10.1038/nature10886', '10.1146/annurev-ecolsys-121415-032428', '10.1016/j.cell.2015.12.035', '23320564', '28661508', '25707807', '22949671', '29300040', '21343909', '25132177', '22337052', None, '26771484', None, None, '4…	[[' molecular microbiology '], ['nature'], [' nature '], [' proceedings of the national academy of sciences of the united states of america '], ['nature '], [' the embo journal '], [' nature structural '], [' nature '], [' annual review of ecology'], [' cell ']]	1	['www.npr.org']	0	[]	13	['www.fiercebiotech.com', 'www.wsj.com', 'www.genomeweb.com', 'techcrunch.com', 'www.biocentury.com', 'www.locus-bio.com', 'www.wraltechwire.com', 'techcrunch.com', 'gizmodo.com', 'www.bloomberg.com', 'www.wired.com', 'www.biocentury.com', 'www.scientificamerican.com']	60171936	Allow all users (no expiry set)	15268	2019-03-08	Akrasia25	54	2019-03-08	2019-03	2019
Emmanuelle Charpentier	https://en.wikipedia.org/wiki/Emmanuelle_Charpentier	83	6	0.0722892	['10.1038/532432a', '10.1126/science.1225829', '10.1038/nature09886', '10.1038/21202', '10.1111/j.1365-2958.2004.04222.x', '10.1083/jcb.149.2.503', '10.1038/532432a', '27121823', '22745249', '21455174', '10376600', '15387826', '10769039', '27121823', None, '6286148', '3070239', None, None, '2175163', None]	[['nature'], ['science'], ['nature'], ['nature'], ['molecular microbiology'], ['journal of cell biology', 'journal of cell biology']]	16	['www.emmanuelle-charpentier-lab.org', 'nobelprize.org', 'www.leopoldina.org', 'clone.embo.org', 'www.americamagazine.org', 'wolffund.org', 'kavliprize.org', 'www.sciencemag.org', 'www.sciencemag.org', 'www.nobelprize.org', 'www.gairdner.org', 'www.hfsp.org', 'clone.embo.org', 'www.wilhelmexner.org', 'www.tang-prize.org', 'www.nasonline.org']	0	[]	6	['www.broadstreetreview.com', 'www.bayer-foundation.com', 'crisprtx.com', 'www.statnews.com', 'time.com', 'www.nytimes.com']	47056521	Allow all users (no expiry set)	40067	2015-06-23	Anka0053	498	2015-06-23	2015-06	2015
Biotechnology risk	https://en.wikipedia.org/wiki/Biotechnology_risk	25	8	0.32	['10.1111/j.1468-2346.2012.01061.x', '10.1126/science.1213362', '10.1128/jvi.75.3.1205-1210.2001', '10.1038/nature10831', '10.1371/journal.pmed.1001646', '10.1038/nature.2015.18858', '10.1038/embor.2009.270', '10.1017/s1473550418000447', '22400153', '22723413', '11152493', '22722205', '24844931', None, '20010799', None, None, '4810786', '114026', '3388103', '4028196', None, '2816623', None]	[['international affairs'], ['science'], ['journal of virology', 'journal of virology'], ['nature'], ['plos medicine'], ['embo reports'], ['journal of astrobiology', 'international journal of astrobiology']]	5	['www.genesynthesisconsortium.org', 'www.sciencemag.org', 'www.sciencemag.org', 'www.sciencemag.org', 'futureoflife.org']	0	[]	9	['theconversation.com', 'blogs.scientificamerican.com', 'amazon.com', 'the-scientist.com', 'www.statnews.com', 'theeuropean-magazine.com', 'www.the-scientist.com', 'techtimes.com', 'nickbostrom.com']	50033811	Allow all users (no expiry set)	15386	2016-04-03	Simfish	84	2016-04-03	2016-04	2016
Genetic screen	https://en.wikipedia.org/wiki/Genetic_screen	14	12	0.857143	['10.15252/embj.201590973', '10.1038/nrg751', 'org/10.1038/nrg2364', '10.1895/wormbook.1.59.1', '10.1038/35103567', '10.1038/287795a0', 'org/10.1007/s00439-016-1704-4', '10.1038/nrg794', 'org/10.1534/genetics.117.300077', '10.1895/wormbook.1.27.1', '10.1038/nrg889', '10.1038/nrg730', '10.1038/nrg751', '25899817', '11972155', None, '18023120', '11733748', '6776413', None, '11988761', None, '180231…	[['embo journal '], ['nature reviews. genetics'], ['nature reviews genetics '], [' wormbook '], [' nat. rev. genet. '], ['nature'], ['human genetics '], [' nat. rev. genet. '], ['genetics '], [' wormbook '], [' nat. rev. genet. '], [' nat. rev. genet. ']]	0	[]	0	[]	0	[]	340952	Allow all users (no expiry set)	18670	2003-10-15	168...	200	2003-10-15	2003-10	2003
Human germline engineering	https://en.wikipedia.org/wiki/Human_germline_engineering	65	26	0.4	['10.1177/2168479017723401', '10.1007/s13238-015-0153-5', '10.1126/science.1246981', '10.1038/nature23305', '10.1016/j.ajhg.2017.06.012', '10.1038/nature.2017.21474', '10.1353/ken.2005.0007', '10.7916/vib.v3i.6031', '10.1007/s00438-017-1299-z', '10.1016/j.ymthe.2018.08.007', '10.1126/science.aag2960', '10.1038/519410a', '10.1126/science.aab1028', '10.1038/nature23305', '10.1111/j.1467-8519.2004.0…	[[' therapeutic innovation '], [' protein '], [' science '], [' nature '], ['journal of human genetics ', ' american journal of human genetics '], [' nature '], [' kennedy institute of ethics journal '], ['voices in bioethics'], [' molecular genetics and genomics '], [' molecular therapy '], [' science '], [' nature '], [' science '], [' bioethics '], ['journal of medicine and philosophy ', ' the…	5	['www.geneticsandsociety.org', 'www.kriterion-journal-of-philosophy.org', 'www.geneticsandsociety.org', 'www8.nationalacademies.org', 'nationalacademies.org']	0	[]	21	['www.statnews.com', 'www.youtube.com', 'www.genengnews.com', 'theconversation.com', 'nypost.com', 'onlinelibrary.wiley.com', 'www.statnews.com', 'www.nytimes.com', 'www.nytimes.com', 'search.proquest.com', 'sina.com', 'www.nytimes.com', 'www.livescience.com', 'books.google.com', 'www.nature.com', 'books.google.com', 'books.google.com', 'www.nytimes.com', 'www.livescience.com', 'books.google.com'…	53827714	Allow all users (no expiry set)	56355	2017-04-20	JakeGajdzik	199	2017-04-20	2017-04	2017
Perturb-seq	https://en.wikipedia.org/wiki/Perturb-seq	16	13	0.8125	['10.1126/science.1247005', '10.12688/f1000research.7223.1', '10.1016/j.cell.2022.05.013', '10.1038/nprot.2013.132', '10.1016/j.cell.2016.11.039', '10.1016/j.molcel.2015.04.028', '10.1534/g3.117.300080', '10.1073/pnas.1712387115', '10.1126/science.1246981', '10.1038/nmeth.4177', '10.1016/j.stem.2015.04.004', '10.1016/j.cell.2016.11.048', '10.1016/j.cell.2016.11.038', '24336571', '26949524', None,…	[['science'], ['f1000research'], ['cell '], ['nature protocols'], ['cell'], ['molecular cell'], [' g3'], ['pnas'], ['science'], ['nature methods'], ['cell stem cell'], ['cell'], ['cell']]	1	['crop-seq.computational-epigenetics.org']	0	[]	1	['github.com']	53353992	Allow all users (no expiry set)	19966	2017-03-02	Sdlee94	79	2017-03-02	2017-03	2017
Gene knockdown	https://en.wikipedia.org/wiki/Gene_knockdown	21	17	0.809524	['10.1002/jbmr.2816', '10.1038/nbt.2508', '10.1016/j.cell.2013.06.044', '10.1016/j.addr.2007.03.005', '10.1038/79951', '10.1016/s1046-2023(03)00050-1', '10.1093/nar/gkt805', '10.1016/j.bbrc.2013.10.138', '10.1002/bit.24890', '10.1038/35888', '10.1074/jbc.r900012200', '10.2174/156802607780487740', '10.1016/s0167-4781(99)00150-5', '10.1038/nmeth.2681', '10.1111/dgd.12094', '10.1038/35042517', '10.1…	[['journal of bone and mineral research ', ' journal of bone and mineral research '], [' nature biotechnology '], [' cell '], [' advanced drug delivery reviews '], [' [[nature genetics'], [' methods '], [' nucleic acids research '], [' biochemical and biophysical research communications '], [' biotechnology and bioengineering '], [' nature '], ['journal of biological chemistry ', ' the journal of…	2	['www.talendesign.org', 'www.genome-engineering.org']	0	[]	1	['www.sirion-biotech.com']	446223	Allow all users (no expiry set)	13738	2004-01-29	168...	180	2004-01-29	2004-01	2004
Off-target genome editing	https://en.wikipedia.org/wiki/Off-target_genome_editing	65	63	0.969231	['10.1093/nar/gkt714', '10.1073/pnas.1208507109', '10.1089/crispr.2019.0009', '10.1038/emm.2016.111', '10.1093/nar/gku402', '10.1016/j.cell.2014.09.029', '10.1038/nmeth.4278', '10.1093/nar/gku402', '10.1038/nmeth.4293', '10.1126/science.1231143', '10.1016/j.plaphy.2018.03.027', '10.1038/nbt.2675', '10.1038/mt.2016.107', '10.1038/nprot.2016.019', '10.1126/science.1179555', '10.1073/pnas.1514258112…	[[' nucleic acids research '], [' proceedings of the national academy of sciences of the united states of america '], ['the crispr journal '], [' experimental '], [' nucleic acids research '], [' cell '], [' nature methods '], [' nature methods '], [' science '], [' ant physiology and biochemistry '], [' nature biotechnology '], [' molecular therapy '], [' nature protocols '], [' science '], [' p…	0	[]	0	[]	1	['beacongenomics.com']	56710049	Allow all users (no expiry set)	53333	2018-02-28	Michael.vermeulen0	138	2018-02-28	2018-02	2018
Germline mutation	https://en.wikipedia.org/wiki/Germline_mutation	34	20	0.588235	['10.1038/35049558', '10.1126/science.1247005', '10.3747/co.20.1449', '10.1016/0091-2182(82)90145-8', '10.1016/j.stem.2014.06.011', '10.1136/jmg.28.4.217', '10.1038/srep04689', '10.1038/ncomms10486', '10.3390/genes6020216', '10.1038/nrg2842', '10.1016/s0140-6736(09)60327-5', '10.1371/journal.pone.0013184', '10.1038/nature11537', '10.32607/20758251-2014-6-3-19-40', '10.1074/jbc.m304854200', '10.10…	[[' nature reviews genetics '], [' science '], [' current oncology '], ['obstetrics and gynecology '], [' cell stem cell '], ['journal of medical genetics ', ' journal of medical genetics '], [' scientific reports '], [' nature communications '], [' genes '], [' nature reviews genetics '], [' lancet '], ['plos one '], [' nature '], [' acta naturae '], ['journal of biological chemistry ', ' the jo…	6	['www.geneticsandsociety.org', 'genetics.thetech.org', 'www.hopkinscf.org', 'www.geneticsandsociety.org', 'www.mayoclinic.org', 'genetics.thetech.org']	4	['www.cancer.gov', 'ghr.nlm.nih.gov', 'ghr.nlm.nih.gov', 'www.cancer.gov']	0	[]	1150680	Allow all users (no expiry set)	23585	2004-11-09	Larsie	114	2004-11-09	2004-11	2004
Gene drive	https://en.wikipedia.org/wiki/Gene_drive	69	25	0.362319	['10.1534/genetics.115.177592', '10.2903/j.efsa.2013.3200', '10.1016/j.molcel.2020.09.003', '10.1073/pnas.1521077112', '10.1042/bst20180076', '10.1073/pnas.2020417117', '10.1098/rspb.2002.2319', '10.1089/vbz.2007.0273', '10.1038/nbt.3439', '10.1371/journal.pone.0054130', '10.1146/annurev-ento-020117-043154', '10.7554/elife.33423.002', '10.7554/elife.33423', '10.1038/nbt.3412', '10.1038/nrg.2015.3…	[[' genetics '], ['efsa journal'], ['molecular cell '], [' proceedings of the national academy of sciences of the united states of america '], [' biochemical society transactions '], ['proceedings of the national academy of sciences'], [' proceedings. biological sciences '], [' vector borne and zoonotic diseases '], [' nature biotechnology '], [' plos one '], ['[[annual review of entomology'], ['…	13	['nas-sites.org', 'blogs.plos.org', 'www.pbs.org', 'www.geneticbiocontrol.org', 'www.synbioproject.org', 'www.acsh.org', 'bigstory.ap.org', 'www.sculptingevolution.org', 'www.pbs.org', 'news.sciencemag.org', 'www.pbs.org', 'phys.org', 'genedrivenetwork.org']	0	[]	22	['www.economist.com', 'theconversation.com', 'www.youtube.com', 'news.nationalgeographic.com', 'www.wired.com', 'leapsmag.com', 'www.technologyreview.com', 'www.wired.com', 'www.technologyreview.com', 'www.nature.com', 'www.bostonglobe.com', 'www.nytimes.com', 'www.nytimes.com', 'www.merlinnz.com', 'www.nytimes.com', 'www.newscientist.com', 'www.economist.com', 'theatlantic.com', 'www.youtube.com…	43335980	Allow all users (no expiry set)	45227	2014-07-18	Lfstevens	393	2014-07-18	2014-07	2014
Functional genomics	https://en.wikipedia.org/wiki/Functional_genomics	27	22	0.814815	['10.1038/nature24277', '10.1038/s41588-019-0432-9', '10.1101/gr.114850.110', '10.1016/j.cell.2014.09.029', '10.1371/journal.pcbi.1003711', '10.1126/science.1247005', '10.7554/elife.32472', '10.7554/elife.19760', '10.1186/s12859-018-2187-1', '10.1101/gr.173518.114', '10.1038/340245a0', '10.1038/s41588-019-0431-x', '10.1038/nbt.2136', '10.1126/science.1232542', '10.1073/pnas.0506580102', '10.1002/…	[['nature '], ['nature genetics '], [' genome research '], [' cell '], [' plos computational biology '], [' science '], [' elife '], [' elife '], [' bmc bioinformatics '], [' genome research '], [' nature '], ['nature genetics '], [' nature biotechnology '], [' science '], [' proceedings of the national academy of sciences of the united states of america '], [' wiley interdisciplinary reviews'], …	0	[]	1	['commonfund.nih.gov']	2	['www.ingenuity.com', 'www.ariadnegenomics.com']	1053858	Allow all users (no expiry set)	31327	2004-10-10	PDH	238	2004-10-10	2004-10	2004
Virginijus Šikšnys	https://en.wikipedia.org/wiki/Virginijus_%C5%A0ik%C5%A1nys	16	6	0.375	['10.1038/d41586-018-05308-5', '10.1126/science.aau3736', '10.1073/pnas.1208507109', '10.1038/nbt0116-13', '10.1016/j.cell.2015.12.041', '29872189', None, '22949671', '26744967', '26771483', None, None, '3465414', None, None, 'ncbi']	[['nature '], ['science '], ['proceedings of the national academy of sciences '], ['nature biotechnology '], ['cell '], 'ncbi']	1	['npr.org']	0	[]	3	['wired.com', 'www.prweb.com', 'www.youtube.com']	49186682	Allow all users (no expiry set)	12652	2016-01-22	Gie2016	66	2016-01-22	2016-01	2016
Gene knockout	https://en.wikipedia.org/wiki/Gene_knockout	9	8	0.888889	['10.1385/mb:17:3:269', '10.1002/0471143030.cb1912s44', '10.1073/pnas.0800940105', '10.1371/journal.pone.0106718', '10.1186/1471-2229-2-6', '10.1038/nrm3486', '10.1016/j.tibtech.2013.04.004', '11434315', '19731224', '18359850', '25188313', '12123528', '23169466', '23664777', None, '2782548', '2299223', '4154755', '117800', '3547402', '3694601', 'ncbi']	[['molecular biotechnology'], ['current protocols in cell biology'], ['proceedings of the national academy of sciences'], ['plos one'], ['bmc plant biology '], ['nature reviews molecular cell biology'], ['trends in biotechnology'], 'ncbi']	0	[]	0	[]	0	[]	89242	Allow all users (no expiry set)	12985	2002-09-22	Axel Driken	240	2002-09-22	2002-09	2002
Insert (molecular biology)	https://en.wikipedia.org/wiki/Insert_(molecular_biology)	18	16	0.888889	['10.1016/j.molcel.2008.06.016', '10.1002/sctm.20-0520', '10.1016/j.coi.2014.12.008', '10.1016/j.mib.2014.07.001', '10.1016/j.gene.2020.144813', '10.1186/s13578-017-0148-4', '10.1016/j.cell.2018.09.048', '10.1007/s00018-020-03675-9', '10.1111/febs.13766', '10.3389/fmolb.2020.595474', '10.1093/nar/gku623', '10.1128/jb.00580-17', '10.1038/nbt.1767', '10.1186/1472-6750-11-66', '10.1038/s42003-018-00…	[[' molecular cell '], [' stem cells translational medicine '], [' current opinion in immunology '], [' current opinion in microbiology '], [' gene '], [' cell '], [' cell '], [' cellular and molecular life sciences '], [' the febs journal '], [' frontiers in molecular biosciences '], [' nucleic acids research '], ['journal of bacteriology ', ' journal of bacteriology '], [' nature biotechnology …	1	['www.sciencehistory.org']	0	[]	1	['www.genscript.com']	14677231	Allow all users (no expiry set)	11204	2007-12-12	Im99k	20	2007-12-12	2007-12	2007
Antibiotic	https://en.wikipedia.org/wiki/Antibiotic	224	148	0.660714	['10.1248/cpb.c16-00245', '10.1086/644732', '10.1002/anie.201310843', None, '10.1111/cbdd.12478', '10.1016/j.medmal.2008.06.023', '10.1016/j.jmb.2020.03.017', '10.11622/smedj.2015105', '10.1038/nature10388', '10.1016/j.amjmed.2005.05.007', '10.1016/s0010-7824(99)00009-8', '10.1128/mmbr.00016-10', '10.1016/j.tet.2016.01.044', '10.1016/j.mib.2006.07.002', '10.1086/422881', '10.1136/bmj.2.4427.635',…	[[' chemical '], [' clinical infectious diseases '], [' angewandte chemie '], [' terapevticheskii arkhiv '], [' chemical biology '], ['med mal infect '], ['journal of molecular biology ', ' journal of molecular biology '], [' singapore medical journal '], [' nature '], ['journal of medicine ', ' the american journal of medicine '], [' contraception '], [' microbiology and molecular biology review…	11	['sdg-tracker.org', 'www.nobelprize.org', 'www.hpa.org', 'www.iatp.org', 'consumersunion.org', 'www.acpm.org', 'jmvh.org', 'nobelprize.org', 'www.npr.org', 'nobelprize.org', 'www.nobelprize.org']	6	['www.gov', 'nih.gov', 'webarchive.nationalarchives.gov', 'www.health.qld.gov', 'www.gov', 'www.cdc.gov']	20	['dailytargum.com', 'www.reuters.com', 'www.drugs.com', 'www.mayoclinic.com', 'www.medscape.com', 'www.voanews.com', 'books.google.com', 'books.google.com', 'www.scientificamerican.com', 'medical-dictionary.thefreedictionary.com', 'in.reuters.com', 'books.google.com', 'www.pharmaceutical-journal.com', 'books.google.com', 'www.drugs.com', 'www.keepantibioticsworking.com', 'www.medpagetoday.com', '…	1805	Allow all users (no expiry set)	138485	2001-11-09	Malcolm Farmer	4262	2001-11-09	2001-11	2001
Epigenome editing	https://en.wikipedia.org/wiki/Epigenome_editing	37	32	0.864865	['10.1016/j.cell.2018.01.012', '10.1126/science.1163927', '10.1038/nmeth.3733', '10.1038/nrg3230', '10.1016/j.cell.2016.09.006', '10.1093/nar/gkt1019', '10.1016/j.cell.2016.08.055', '10.1038/nbt.2701', '10.1016/j.tibtech.2013.04.004', '10.1038/nbt.3199', '10.1038/nmeth.3065', '10.1038/s41467-017-00644-y', '10.1093/brain/awx272', '10.1038/nature12466', '10.1007/s11248-018-0096-8', '10.1126/scitran…	[[' cell '], [' science '], [' nature methods '], [' nature reviews. genetics '], [' cell '], [' nucleic acids research '], [' cell '], [' nature biotechnology '], [' trends in biotechnology '], [' nature biotechnology '], [' nature methods '], ['nature communications'], [' brain '], [' nature '], [' transgenic research '], ['science translational medicine '], [' cell '], [' cell discovery '], ['…	2	['www.addgene.org', 'phys.org']	0	[]	3	['www.neb.com', 'newatlas.com', 'www.neb.com']	42299134	Allow all users (no expiry set)	27131	2014-02-16	Kazi1111	96	2014-02-16	2014-02	2014
Site-directed mutagenesis	https://en.wikipedia.org/wiki/Site-directed_mutagenesis	27	24	0.888889	['10.1016/s0021-9258(19)46967-6', '10.1038/nprot.2007.72', '10.1016/j.jgg.2015.06.005', '10.1016/j.cell.2014.05.010', '10.1128/mcb.2.9.1096', '10.1016/0968-0004(88)90121-1', '10.1186/1471-2105-14-105', '10.1016/s0021-9258(18)63664-6', '10.1073/pnas.75.5.2170', '10.1128/jvi.8.2.181-189.1971', '10.1016/j.cellsig.2015.08.001', '10.1093/genetics/141.1.1', '10.1016/0022-2836(78)90303-0', '10.1128/jb.1…	[['j. biol. chem. '], [' nature protocols'], [' j genet genomics'], [' cell '], [' molecular and cellular biology '], [' trends in biochemical sciences '], ['bmc bioinformatics'], ['journal of biological chemistry ', 'journal of biological chemistry '], [' proceedings of the national academy of sciences'], ['journal of virology ', ' journal of virology '], [' cellular signalling '], [' genetics '…	0	[]	0	[]	1	['books.google.com']	564361	Allow all users (no expiry set)	24760	2004-03-30	JWSchmidt	376	2004-03-30	2004-03	2004
Genetic engineering techniques	https://en.wikipedia.org/wiki/Genetic_engineering_techniques	75	49	0.653333	['10.1038/nature07845', '10.1093/nar/gkt1224', '10.1016/j.jmb.2006.06.063', '10.1186/s13578-017-0148-4', '10.4103/2277-9175.98152', '10.1534/genetics.109.112144', None, '10.1038/nrd1775', '10.1038/s41586-019-1711-4', '10.1128/jb.178.13.3967-3970.1996', '10.1534/genetics.110.120717', None, '10.1016/0022-2836(70)90051-3', '10.1007/s00216-010-3821-6', '10.2174/156652311794520111', '10.1038/s41576-01…	[[' nature '], [' nucleic acids research '], ['journal of molecular biology ', ' journal of molecular biology '], ['cell '], [' advanced biomedical research '], [' genetics '], ['comptes rendus de l'], [' nature reviews. drug discovery '], ['nature '], ['journal of bacteriology ', ' journal of bacteriology '], [' genetics '], [' pharmaceutical medicine '], ['journal of molecular biology ', ' jour…	3	['www.apsnet.org', 'www.learner.org', 'www.fao.org']	1	['stemcells.nih.gov']	6	['sites.google.com', 'books.google.com', 'biocyclopedia.com', 'books.google.com', 'biocyclopedia.com', 'www.thermofisher.com']	37319629	Allow all users (no expiry set)	55899	2012-10-14	Aircorn	263	2012-10-14	2012-10	2012
LEAPER gene editing	https://en.wikipedia.org/wiki/LEAPER_gene_editing	8	5	0.625	['10.1038/s41587-019-0292-y', '10.1002/advs.201902552', '10.1101/605972', '10.1093/bfgp/elz025', '10.1016/j.omtn.2019.12.042', '31554940', '32596104', None, '32101273', '32044725', None, '7312441', None, None, '7015837']	[[' nature biotechnology '], [' advanced science '], [' biorxiv '], [' briefings in functional genomics '], [' molecular therapy']]	0	[]	0	[]	2	['www.caixinglobal.com', 'www.docwirenews.com']	65074394	Allow all users (no expiry set)	7206	2020-08-25	HAL333	74	2020-08-25	2020-08	2020
Yield10 Bioscience	https://en.wikipedia.org/wiki/Yield10_Bioscience	24	0	0	[]	[]	0	[]	0	[]	22	['ir.yield10bio.com', 'www.businessweek.com', 'www.yield10bio.com', 'www.yield10bio.com', 'www.reuters.com', 'agrow.agribusinessintelligence.informa.com', 'www.biofuelsdigest.com', 'finance.yahoo.com', 'www.globenewswire.com', 'www.agri-pulse.com', 'www.sltrib.com', 'sciencetrends.com', 'techtransfercentral.com', 'bioplasticsnews.com', 'ir.yield10bio.com', 'www.seedquest.com', 'www.reuters.com', …	37176523	Allow all users (no expiry set)	11845	2012-09-30	Keitsist	83	2012-09-30	2012-09	2012
Synechocystis sp. PCC 6803	https://en.wikipedia.org/wiki/Synechocystis_sp._PCC_6803	35	32	0.914286	['10.1128/jb.173.9.2761-2767.1991', '10.1016/0076-6879(88)67088-1', '10.1128/mbio.00214-11', 'abs/10.1111/j.1574-6968.1982.tb08289.x', '10.1556/abiol.58.2007.suppl.2', '10.1186/1754-1611-7-10', '10.1016/j.ymben.2015.03.002', '10.1007/bf00021546', '10.3389/fbioe.2014.00040', '10.1126/science.1200165', '10.1128/msystems.00943-21', '10.1093/molbev/msq232', '10.1016/0378-1119(89)90273-4', '10.1104/pp…	[['journal of bacteriology ', ' journal of bacteriology '], ['methods in enzymology'], [' mbio '], ['acta biologica hungarica'], ['journal of biological engineering ', ' journal of biological engineering '], [' metabolic engineering '], [' plant molecular biology '], [' frontiers in bioengineering and biotechnology '], [' science '], [' msystems '], [' molecular biology and evolution '], [' gene …	2	['gtdb.ecogenomic.org', 'parts.igem.org']	0	[]	0	[]	18878850	Allow all users (no expiry set)	32041	2008-08-15	Bilardi	144	2008-08-15	2008-08	2008
Mutagenesis (molecular biology technique)	https://en.wikipedia.org/wiki/Mutagenesis_(molecular_biology_technique)	31	27	0.870968	['10.1038/s41592-019-0473-0', '10.1016/0022-2836(78)90303-0', '10.1038/nprot.2007.72', '10.1128/jb.120.1.364-371.1974', '10.1007/978-1-59745-583-1_7', '10.1093/genetics/147.4.1491', '10.1016/j.jgg.2015.06.005', '10.1016/j.cell.2014.05.010', '10.1371/journal.pone.0231716', '10.1089/cmb.2011.0152', '10.1038/sj.onc.1209043', '10.1534/genetics.110.116616', '10.1038/s41598-020-70841-1', '10.1186/s1303…	[[' nature methods '], ['journal of molecular biology ', ' journal of molecular biology '], [' nature protocols'], ['journal of bacteriology ', ' journal of bacteriology '], [' genetics '], [' j genet genomics'], [' cell '], ['plos one '], ['journal of computational biology ', ' journal of computational biology '], [' oncogene '], [' genetics '], [' scientific reports '], ['journal of biological …	1	['www.infogm.org']	0	[]	2	['books.google.com', 'books.google.com']	39510164	Allow all users (no expiry set)	25438	2013-05-28	Hzh	137	2013-05-28	2013-05	2013
Microbial cell factory	https://en.wikipedia.org/wiki/Microbial_cell_factory	25	23	0.92	['10.1146/annurev-micro-102215-095630', '10.1186/s12934-017-0732-7', '10.1016/j.carbpol.2021.117695', '10.1038/nmeth0508-374', '10.1093/nar/gks624', '10.1016/b978-0-12-821477-0.00021-0', '10.1007/978-1-4939-9074-0_1', '10.1016/j.copbio.2014.03.005', None, '10.1186/1475-2859-9-53', '10.1007/bfb0006382', '10.1002/biot.201700014', '10.3390/pr8070768', '10.1021/sb400109p', '10.1126/science.1193990', …	[['annual review of microbiology '], ['microbial cell factories '], ['carbohydrate polymers '], ['nature methods '], ['nucleic acids research '], ['current opinion in biotechnology '], ['microbial cell factories'], ['bioprocess parameter control '], ['biotechnology journal '], ['processes '], ['acs synthetic biology '], ['science '], ['nature catalysis '], ['frontiers in bioengineering and biotec…	0	[]	0	[]	1	['www.vttresearch.com']	51933137	Allow all users (no expiry set)	19762	2016-10-10	Mircha	30	2016-10-10	2016-10	2016
Candida albicans	https://en.wikipedia.org/wiki/Candida_albicans	133	103	0.774436	['10.1093/nar/gky594', '10.1371/journal.pbio.0050256', '10.1080/13693780701523013', '10.1186/gb-2007-8-4-r52', '10.1126/sciadv.1500248', '10.1038/nrgastro.2014.188', '10.1007/978-1-61779-539-8_15', '10.4161/cib.2.6.9487', '10.1086/528990', '10.1038/nrmicro2475', '10.1128/cmr.00029-06', '10.1893/0005-3155-84.1.30', '10.1038/sj.emboj.7601876', '10.1128/cmr.00029-06', '10.1007/s11894-015-0436-2', '1…	[['nucleic acids research '], ['plos biology '], ['medical mycology '], ['genome biology '], ['science advances'], ['nat rev gastroenterol hepatol '], [' communicative '], ['journal of infectious diseases ', 'the journal of infectious diseases '], ['nature reviews microbiology'], ['clinical microbiology reviews'], ['bios'], ['embo j. '], ['curr gastroenterol rep '], ['proceedings of the national …	12	['www.candidagenome.org', 'www.microbiologybook.org', 'www.antimicrobe.org', 'www.antimicrobe.org', 'medscape.org', 'www.candidagenome.org', 'www.microbiologybook.org', 'www.yeastgenome.org', 'www.candidagenome.org', 'www.candidagenome.org', 'speciesfungorum.org', 'thebiogrid.org']	2	['www.cdc.gov', 'www.cdc.gov']	1	['medicalxpress.com']	411673	Allow all users (no expiry set)	82584	2003-12-23	Davodd	1085	2003-12-23	2003-12	2003
Wheat	https://en.wikipedia.org/wiki/Wheat	156	59	0.378205	['10.1007/bf03543932', '10.1093/jxb/ert147', '10.3410/f.740047402.793585321', '10.1126/science.1261278', '10.1021/acs.jafc.0c02815', '10.1017/s1740022808002611', '10.1146/annurev-food-022811-101303', '10.1007/s12571-020-01051-w', '10.1023/a:1008199314267', '10.1007/s001220051448', '10.1093/plcell/koab119', '10.1084/jem.20102660', '10.3389/fpls.2015.00624', '10.1016/j.xplc.2021.100211', '10.1007/9…	[[' cereal research communications'], ['journal of experimental botany', 'journal of experimental botany'], ['[[faculty of 1000'], ['science'], ['journal of agricultural and food chemistry ', 'journal of agricultural and food chemistry '], ['journal of global history ', ' journal of global history '], ['annual review of food science and technology'], ['food security'], ['plant foods for human nut…	28	['ourworldindata.org', 'www.eoearth.org', 'www.fao.org', 'ourworldindata.org', 'faostat.fao.org', 'www.fao.org', 'www.ipipotash.org', 'www.cropscience.org', 'www.bioversityinternational.org', 'www.icarda.org', 'www.fao.org', 'www.fao.org', 'mvgs.iaea.org', 'www.fao.org', 'www.fao.org', 'www.agronomy.org', 'www.heart.org', 'www.eoearth.org', 'www.worldgastroenterology.org', 'faostat.fao.org', 'www…	11	['webarchive.nationalarchives.gov', 'www.fns.usda.gov', 'www.ers.usda.gov', 'www.fda.gov', 'www.nal.usda.gov', 'www.ers.usda.gov', 'www.niddk.nih.gov', 'www.ars.usda.gov', 'www.ars.usda.gov', 'www.choosemyplate.gov', 'www.fda.gov']	15	['agriculturereview.com', 'books.google.com', 'www.agriculture.com', 'www.newscientist.com', 'www.cropchoice.com', 'books.google.com', 'www.guinnessworldrecords.com', 'www.nytimes.com', 'www.niab.com', 'www.sciencefromisrael.com', 'www.dhakatribune.com', 'www.grainscouncil.com', 'nasdaq.com', 'books.google.com', 'books.google.com']	36858	Allow all users (no expiry set)	125126	2002-02-25	Clasqm	3893	2002-02-25	2002-02	2002
Artificial transcription factor	https://en.wikipedia.org/wiki/Artificial_transcription_factor	10	10	1	['10.1038/cddiscovery.2017.71', '10.1016/s1367-5931(02)00377-0', '10.1038/nrm.2016.8', '10.3390/ijms22073327', '10.1038/cr.2007.59', '10.1016/j.bbcan.2012.11.002', '10.1002/ajmg.c.31536', '10.1016/s0006-2952(02)01150-4', '10.1016/j.jmb.2005.06.082', '10.1002/1873-3468.12993', '29152378', '12470729', '26883003', '33805113', '17632550', '23147197', '27860204', '12213587', '16253273', '29389011', '5…	[['cell death discovery'], ['current opinion in chemical biology'], ['nature reviews molecular cell biology'], ['journal of molecular sciences', 'international journal of molecular sciences'], ['cell research'], ['biochimica et biophysica acta '], ['journal of medical genetics', 'american journal of medical genetics. part c'], ['biochemical pharmacology'], ['journal of molecular biology', 'journa…	0	[]	0	[]	0	[]	6732090	Allow all users (no expiry set)	14469	2006-08-28	Seans Potato Business	77	2006-08-28	2006-08	2006
BioGRID	https://en.wikipedia.org/wiki/BioGRID	17	15	0.882353	['10.1093/nar/gkm1001', '10.1093/database/bat026', '10.1093/nar/gkj109', '10.1002/pro.3978', '10.1186/gb-2003-4-3-r22', '10.1093/nar/gky1079', '10.1093/nar/gku1204', '10.1126/science.1176495', '10.1093/nar/gkw1102', '10.1093/database/bap026', '10.1093/bioinformatics/btr062', '10.1093/nar/gkq1116', '10.1186/jbiol36', '10.1093/nar/gks1158', '10.1186/gb-2003-4-3-r23', '18000002', '23674503', '163819…	[[' nucleic acids research'], [' database'], [' nucleic acids research'], ['protein science '], [' genome biology'], ['nucleic acids research'], ['nucleic acids research'], [' science'], ['nucleic acids research'], [' database'], [' bioinformatics'], [' nucleic acids research'], ['journal of biological chemistry', ' the journal of biological chemistry'], [' nucleic acids research'], [' genome bio…	1	['wiki.thebiogrid.org']	0	[]	0	[]	4400671	Allow all users (no expiry set)	19196	2006-03-15	FreeKill	204	2006-03-15	2006-03	2006
Surveyor nuclease assay	https://en.wikipedia.org/wiki/Surveyor_nuclease_assay	23	23	1	['10.1158/1078-0432.ccr-06-0462', '10.1016/j.cell.2013.08.021', '10.2144/04364pf01', '10.1186/1472-6750-8-62', '10.1371/journal.pone.0092817', '10.2353/jmoldx.2009.080144', '10.1002/ajmg.a.31310', '10.1200/jco.2006.06.6126', '10.1016/j.cell.2013.04.025', '10.1002/humu.20177', '10.1182/blood-2005-07-2899', '10.2144/00291bm07', '10.1016/j.micinf.2005.06.008', '10.1007/978-1-60761-753-2_15', '10.117…	[[' clinical cancer research'], [' cell'], [' biotechniques'], [' bmc biotechnology'], [' plos one'], ['journal of molecular diagnostics', ' the journal of molecular diagnostics'], ['journal of medical genetics part a', ' american journal of medical genetics part a'], ['journal of clinical oncology', ' journal of clinical oncology'], [' cell'], [' human mutation'], [' blood'], [' biotechniques'],…	0	[]	0	[]	0	[]	49526463	Allow all users (no expiry set)	26023	2016-02-23	Naomi and Leanne	61	2016-02-23	2016-02	2016
No-SCAR (Scarless Cas9 Assisted Recombineering) Genome Editing	https://en.wikipedia.org/wiki/No-SCAR_(Scarless_Cas9_Assisted_Recombineering)_Genome_Editing	32	32	1	['10.1093/nar/gku1115', '10.1016/s0021-9258(18)62316-6', '10.1093/nar/gkt1075', '10.1006/jmbi.1997.1572', '10.1093/nar/17.7.2503', '10.1073/pnas.2434959100', '10.1111/j.1472-765x.2008.02417.x', '10.1038/srep15096', '10.1038/ncomms7244', '10.1038/nature08187', '10.1038/nature09523', '10.1186/1471-2199-11-54', '10.1073/pnas.121164898', '10.1016/s0076-6879(06)21015-2', '10.1371/journal.pone.0006441'…	[[' nucleic acids research'], ['journal of biological chemistry ', ' the journal of biological chemistry '], [' nucleic acids research'], ['journal of molecular biology ', ' journal of molecular biology '], [' nucleic acids res '], [' proceedings of the national academy of sciences of the united states of america'], [' letters in applied microbiology'], [' scientific reports'], [' nature communic…	0	[]	0	[]	0	[]	49539168	Allow all users (no expiry set)	44816	2016-02-25	Brownjib	65	2016-02-25	2016-02	2016
Micropeptide	https://en.wikipedia.org/wiki/Micropeptide	40	37	0.925	['10.1126/science.aam9361', '10.1038/nm1656', '10.1111/j.1440-169x.2008.00994.x', '10.1038/nchembio.2249', '10.3389/fpls.2013.00075', '10.1093/jxb/ert093', '10.1111/j.1365-313x.2004.02078.x', '10.1111/j.1365-2958.2008.06495.x', '10.1038/nrg3520', '10.1126/science.1188158', '10.1002/pmic.201700035', '10.1105/tpc.106.040790', '10.1038/sj.emboj.7601983', '10.1016/j.devcel.2007.01.012', '10.1002/embj…	[[' science '], [' nature medicine '], [' development'], [' nature chemical biology '], [' frontiers in plant science '], ['journal of experimental botany ', ' journal of experimental botany '], [' the plant journal '], [' molecular microbiology '], [' nature reviews. genetics '], [' science '], [' proteomics '], [' the plant cell '], [' the embo journal '], ['developmental cell'], [' the embo jo…	1	['sorfs.org']	0	[]	0	[]	59387611	Allow all users (no expiry set)	31145	2018-12-14	Evolution and evolvability	49	2018-12-14	2018-12	2018
Pandemic prevention	https://en.wikipedia.org/wiki/Pandemic_prevention	210	68	0.32381	['10.1038/d41586-020-00457-y', '10.1073/pnas.1412661112', '10.1016/s0140-6736(12)61684-5', '10.1101/2020.03.13.991307', '10.1016/s2468-2667(21)00070-0', '10.1016/j.envsci.2020.05.017', '10.1016/j.sjbs.2021.08.060', '10.1086/652860', '10.1098/rspb.2019.2736', '10.1002/nadc.20060541217', '10.1007/s10980-020-00995-w', '10.1371/journal.pone.0232391', '10.1001/jama.1988.03410050104039', '10.1038/d4158…	[['nature '], ['proceedings of the national academy of sciences '], ['the lancet '], ['biorxiv '], ['the lancet public health '], ['environmental science '], ['journal of biological sciences ', 'saudi journal of biological sciences '], ['clinical infectious diseases '], ['proceedings of the royal society b'], ['nachrichten aus der chemie '], ['landscape ecology '], ['plos one '], ['jama '], ['nat…	14	['www.ifpri.org', 'www.weforum.org', 'environmentlive.unep.org', 'creativecommons.org', 'www.weforum.org', 'phys.org', 'phys.org', 'phys.org', 'undark.org', 'ghsagenda.org', 'www.science.org', 'phys.org', 'www.ilri.org', 'arssymposium.absa.org']	3	['www.cdc.gov', 'www.congress.gov', 'www.cdc.gov']	74	['time.com', 'www.newsday.com', 'tass.com', 'www.scientificamerican.com', 'www.thelancet.com', 'www.statnews.com', 'www.reuters.com', 'www.newscientist.com', 'www.scmp.com', 'www.the-scientist.com', 'foreignpolicy.com', 'www.wired.com', 'www.washingtonpost.com', 'edition.cnn.com', 'www.nytimes.com', 'gatesnotes.com', 'www.newscientist.com', 'www.nationalgeographic.com', '(www.dw.com', 'www.vox.co…	63478457	Allow all users (no expiry set)	136951	2020-03-25	Prototyperspective	123	2020-03-25	2020-03	2020
Christine Merlin	https://en.wikipedia.org/wiki/Christine_Merlin	23	14	0.608696	['10.1534/g3.116.027029', '10.1371/journal.pgen.1008265', '10.1016/j.cub.2018.02.067', '10.1371/journal.pbio.0060004', '10.1016/j.tig.2020.06.011', '10.1101/gr.145599.112', '10.1126/science.1176221', '10.1146/annurev-physiol-021909-135815', '10.1038/s41467-021-21002-z', '10.1016/j.cell.2011.09.052', '10.1038/ncomms1965', '10.1038/nature13812', '10.1007/s10886-004-7941-3', '10.1146/annurev-ento-01…	[['g3'], ['plos genetics'], ['current biology '], ['plos biology'], ['trends in genetics'], ['genome research'], ['science'], ['annual review of physiology'], ['nature communications'], ['cell'], ['nature communications'], ['nature'], ['journal of chemical ecology', 'journal of chemical ecology'], ['annual review of entomology']]	3	['www.merlinlab.org', 'www.sciencemag.org', 'www.sciencemag.org']	0	[]	2	['www.nature.com', 'scholar.google.com']	67852897	Allow all users (no expiry set)	21691	2021-06-04	Bioclocks2021	18	2021-06-04	2021-06	2021
Selfish genetic element	https://en.wikipedia.org/wiki/Selfish_genetic_element	131	117	0.89313	['10.1098/rspb.2013.1920', '10.1126/science.1077742', '10.1093/bfgp/2.1.57', '10.1126/science.338.6108.758', '10.1105/tpc.015966', '10.1073/pnas.172388899', '10.1038/288646a0', '10.1086/676588', '10.1007/s13752-020-00353-8', '10.1186/1471-2164-15-602', '10.1093/genetics/154.2.923', '10.1086/419442', '10.1038/s41559-017-0276-6', '10.1016/j.tplants.2015.03.007', '10.1093/genetics/146.3.891', '10.10…	[[' proceedings. biological sciences '], [' science '], [' briefings in functional genomics '], [' science '], [' the plant cell '], [' proceedings of the national academy of sciences of the united states of america '], [' nature '], [' the american naturalist '], ['biological theory'], [' bmc genomics '], [' genetics '], [' the quarterly review of biology '], [' nature ecology '], [' trends in p…	0	[]	0	[]	0	[]	44353	Allow all users (no expiry set)	83865	2002-03-14	62.60.48.222	232	2002-03-14	2002-03	2002
Induced stem cells	https://en.wikipedia.org/wiki/Induced_stem_cells	353	330	0.934844	['10.1073/pnas.73.2.549', '10.3390/cells1041293', '10.1126/science.1254721', '10.1007/s40496-013-0001-8', '10.1016/j.stem.2016.10.007', '10.1038/nmat3889', '10.1016/j.gde.2012.08.007', '10.1007/s12185-012-1091-0', '10.1146/annurev.iy.13.040195.002553', '10.3791/3986', '10.1016/j.stem.2012.04.025', '10.1074/mcp.m112.020586', '10.3109/09553002.2012.699698', '10.1038/nrg3563', '10.1126/science.62502…	[[' proceedings of the national academy of sciences of the united states of america '], [' cells '], [' science '], ['current oral health reports'], [' cell stem cell '], [' nature materials '], [' current opinion in genetics '], ['journal of hematology ', ' international journal of hematology '], [' annual review of immunology '], ['journal of visualized experiments ', ' journal of visualized ex…	2	['phys.org', 'gladstone.org']	2	['www.bioethics.gov', 'blog.cirm.ca.gov']	12	['sciencebeta.com', 'online.wsj.com', 'books.google.com', 'livescience.com', 'www.technologynetworks.com', 'www.invitrogen.com', 'www.sciencedaily.com', 'books.google.com', 'www.irishexaminer.com', 'books.google.com', 'books.google.com', 'www.sciencedaily.com']	36315057	Allow all users (no expiry set)	221065	2012-07-03	–î–º–∏—Ç—Ä–∏–π –î–∂.	743	2012-07-03	2012-07	2012
Gene therapy for epilepsy	https://en.wikipedia.org/wiki/Gene_therapy_for_epilepsy	28	26	0.928571	['10.1016/s0140-6736(13)61939-x', '10.1016/j.tips.2006.10.008', '10.1523/jneurosci.1143-18.2019', '10.1136/jnnp.61.5.433', '10.1111/epi.12275', '10.1016/j.tins.2007.11.012', '10.1038/ncomms2376', '10.1038/s41591-018-0103-x', '10.1126/scitranslmed.3004190', '10.1038/sj.gt.3301624', '10.1073/pnas.0901915106', '10.1038/nn.3943', '10.1038/nrneurol.2014.43', '10.1126/sciadv.aaw1567', '10.3949/ccjm.77a…	[[' lancet '], [' trends in pharmacological sciences '], ['journal of neuroscience ', ' the journal of neuroscience '], ['journal of neurology', ' journal of neurology'], [' epilepsia '], [' trends in neurosciences '], [' nature communications '], [' nature medicine '], [' science translational medicine '], [' gene therapy '], [' proceedings of the national academy of sciences of the united state…	0	[]	0	[]	0	[]	41050914	Allow all users (no expiry set)	24675	2013-11-11	AlexLee90	186	2013-11-11	2013-11	2013
