# Supplementary material for: Wikipedia as a tool for contemporary history of science: A case study on CRISPR
Source: PLoS One. 2023 Sep 13;18(9):e0290827. doi: 10.1371/journal.pone.0290827 (PMC10499201; doi:10.1371/journal.pone.0290827)
Supplement: S2 Table — The "CRISPR" article’s table of content was examined at the indicated dates. The number of sections/subsections were counted and appear at the top of each column. (XLSX) [file pone.0290827.s005.xlsx]

## Sheet: Table_S2 Sections
	2005	2006	2008	2010	2012	2014	2016	2018	2020	2022
Subsections	0	0	0	0	3	9	19	33	16	17
Sections	0	0	2	5	6	11	15	14	11	12
count	0	0	2	5	9	20	34	47	27	29
	12:10, 1 July 2005	16:03, 5 July 2006‎	15:17, 23 June 2008‎	16:42, 25 June 2010	2012-08-01 19:27:00	2014-06-27 17:48:00	16:21, 29 June 2016‎	09:24, 26 June 2018	02:36, 30 June 2020‎	12:46, 30 June 2022
				Contents	Contents	Contents	Contents	Contents	Contents	Contents
			Web sites	1CRISPR Mechanism	1Discovery of CRISPR	1History	1History	1Use for gene editing	1History	1History
			References	2CRISPR Spacers and Repeats	2CRISPR locus structure	1.1Gene-editing predecessors	1.1Cas9	2History	1.1Repeated sequences	1.1Repeated sequences
				3CAS Genes	2.1CRISPR repeats and spacers	2Locus structure	1.2Cpf1	2.1Repeated sequences	1.2CRISPR-associated systems	1.2CRISPR-associated systems
				4References	2.2cas genes and CRISPR subtypes	2.1Repeats and spacers	1.3Predecessors	2.2CRISPR-associated systems	1.3Cas9	1.3Cas9
				5External links	3CRISPR mechanism	2.2Cas genes and CRISPR subtypes	2Locus structure	2.3Cas9	1.4Cas12a (formerly Cpf1)	1.4Cas12a
					3.1Evolutionary significance and possible applications	3Mechanism	2.1Repeats and spacers	2.4Cpf1	2Locus structure	1.5Cas13
					4References	4Evolutionary significance	2.2Cas genes and CRISPR subtypes	3Locus structure	2.1Repeats and spacers	2Locus structure
					5Further reading	5Applications	3Mechanism	3.1Repeats and spacers	2.2CRISPR RNA structures	2.1Repeats and spacers
					6External links	5.1Therapeutics	3.1Spacer acquisition	3.2Cas genes and CRISPR subtypes	2.3Cas genes and CRISPR subtypes	2.2CRISPR RNA structures
						5.2Mouse models	3.2Biogenesis	4Mechanism	3Mechanism	2.3Cas genes and CRISPR subtypes
						6Functions	3.3Interference	4.1Spacer acquisition	3.1Spacer acquisition	3Mechanism
						6.1Editing	4Evolution and diversity	4.1.1Protospacer adjacent motifs	3.1.1Protospacer adjacent motifs	3.1Spacer acquisition
						6.2Reversible knockdown	5Identification	4.1.2Insertion variants	3.1.2Insertion variants	3.1.1Protospacer adjacent motifs (PAM)
						6.3Activation	6Evolutionary significance	4.2Biogenesis	3.2Biogenesis	3.1.2Insertion variants
						6.4Use by phages	7Use by phages	4.3Interference	3.3Interference	3.2Biogenesis
						7Automation and library support	8Applications	5Evolution	4Evolution	3.3Interference
						8Patent	8.1Genome engineering	5.1Coevolution	4.1Coevolution	4Evolution
						9References	8.2Editing	5.2Rates	4.2Rates	4.1Coevolution
						10Further reading	8.3Knockdown/activation	6Identification	5Identification	4.2Rates
						11External links	8.4RNA editing	7Use by phages	6Use by phages	5Identification
							8.5Disease models	8Applications	7Applications	6Use by phages
							8.6Gene drive	8.1Predecessors	7.1CRISPR gene editing	7Applications
							8.7Biomedicine	8.2Genome engineering	7.2CRISPR as diagnostic tool	7.1CRISPR gene editing
							8.8Gene function	8.2.1Major components	8See also	7.2CRISPR as diagnostic tool
							8.9In vitro genetic depletion	8.2.2Structure	9References	8See also
							9Patents and commercialization	8.2.3Delivery	10Further reading	9Notes
							10Society and culture	8.2.4Editing	11External links	10References
							10.1Human germline modification	8.2.5Controlled genome editing		11Further reading
							10.2Recognition	8.3Knockdown/activation		12External links
							11Alternative cutters	8.4RNA editing
							12See also	8.5Disease models
							13Notes	8.6Gene drive
							14References	8.7Biomedicine
							15Further reading	8.7.1CRISPR in Cancer
								8.8Gene function
								8.9In vitro genetic depletion
								8.10In vivo applications
								9Patents and commercialization
								10Society and culture
								10.1Human germline modification
								10.2Policy barriers to genetic engineering
								10.3Recognition
								10.4CRISPR RNA structures
								11See also
								12References
								13Further reading
								14External links
