# Supplementary material for: Wikipedia as a tool for contemporary history of science: A case study on CRISPR
Source: PLoS One. 2023 Sep 13;18(9):e0290827. doi: 10.1371/journal.pone.0290827 (PMC10499201; doi:10.1371/journal.pone.0290827)
Supplement: S3 Table — The "CRISPR" article’s "Patent" section is displayed for the indicated dates. Separation into different rows in the table were manually done for visibility. (XLSX) [file pone.0290827.s006.xlsx]

## Sheet: Table S3 Patents
Date:	2014-10-30	2016-10-30	2018-10-28	2019-02-11
Section title:	Patent	Patents and commercialization	Patents and commercialization	Patents and commercialization
	A provisional US patent application on the use of the CRISPR system for editing genes and regulating gene expression was filed by the inventors on May 12, 2012. Subsequent applications were combined and on March 6, 2014 the resulting patent application was published by the USPTO.[106] The patent rights have been assigned by the inventors to the Regents of the University of California and to the U…	As of December 2014, patent rights to CRISPR were contested. Several companies had formed to develop related drugs and research tools.[174] As companies ramp up financing, doubts as to whether or not CRISPR can be quickly monetized were raised.[175]	As of December 2014, patent rights to CRISPR were contested. Several companies formed to develop related drugs and research tools.[238] As companies ramp up financing, doubts as to whether CRISPR can be quickly monetized were raised.[239] In February 2017 the US Patent Office ruled on a patent interference case brought by University of California with respect to patents issued to the Broad Instit…	As of December 2014, patent rights to CRISPR were contested. Several companies formed to develop related drugs and research tools.[249] As companies ramp up financing, doubts as to whether CRISPR can be quickly monetized were raised.[250] In February 2017 the US Patent Office ruled on a patent interference case brought by University of California with respect to patents issued to the Broad Instit…
		As of November 2013, SAGE Labs (now part of Horizon Discovery group) had exclusive rights from one of those companies to produce and sell genetically engineered rats and non-exclusive rights for mouse and rabbit models.[176] By 2015, Thermo Fisher Scientific had licensed intellectual property from ToolGen to develop CRISPR reagent kits.[177]	As of November 2013, SAGE Labs (part of Horizon Discovery group) had exclusive rights from one of those companies to produce and sell genetically engineered rats and non-exclusive rights for mouse and rabbit models.[245] By 2015, Thermo Fisher Scientific had licensed intellectual property from ToolGen to develop CRISPR reagent kits.[246]	As of November 2013, SAGE Labs (part of Horizon Discovery group) had exclusive rights from one of those companies to produce and sell genetically engineered rats and non-exclusive rights for mouse and rabbit models.[256] By 2015, Thermo Fisher Scientific had licensed intellectual property from ToolGen to develop CRISPR reagent kits.[257]
			In March 2017, the European Patent Office (EPO) announced its intention to allow broad claims for editing all kinds of cells to Max-Planck Institute in Berlin, University of California, and University of Vienna,[247][248] and in August 2017, the EPO announced its intention to allow CRISPR claims in a patent application that MilliporeSigma had filed.[247] As of August 2017 the patent situation in …	In March 2017, the European Patent Office (EPO) announced its intention to allow broad claims for editing all kinds of cells to Max-Planck Institute in Berlin, University of California, and University of Vienna,[258][259] and in August 2017, the EPO announced its intention to allow CRISPR claims in a patent application that MilliporeSigma had filed.[258] As of August 2017 the patent situation in …
				As of November 2018, all the CRISPR patent holders and institutes associated with them have set up companies to commercialize the patents by sub-licensing them for therapeutic, agriculture and many other application areas to biotech firms, pharmaceuticals, agri-businesses etc. Caribou Biosciences, ERS Genomics, Editas Medicine, Intellia Therapeutics, and CRISPR Therapeutics are the spin offs asso…
