# Supplementary material for: Wikipedia as a tool for contemporary history of science: A case study on CRISPR
Source: PLoS One. 2023 Sep 13;18(9):e0290827. doi: 10.1371/journal.pone.0290827 (PMC10499201; doi:10.1371/journal.pone.0290827)
Supplement: S4 Table — The output of the automated tool for the term "circadian", as of 2022-07-14. (XLSX) [file pone.0290827.s007.xlsx]

## Sheet: wikiscore_circadian_2022-07-14
Name only	page url	Ref count	nb_journal_citations	sciscore	DOIs	journal	nbjournaldetected	citation org	citation_org_text	citation .gov	citation_gov_text	citation_com	citation_com_text	Page id	Edit protection	Page lenght (Bytes)	DOB	Creator	Total edits	Recent edits	Formated DOB	Year_month	Year
Sleep	https://en.wikipedia.org/wiki/Sleep	143	85	0.594406	['10.3390/ijerph18042005', '10.1093/sleep/32.6.747', '10.1038/nature04285', '10.1016/b978-0-12-801022-8.00014-3', '10.1146/annurev-publhealth-031914-122838', '10.1016/j.neuron.2017.02.004', '10.1142/9781860947186_0005', '10.1053/smrv.2001.0202', '10.1016/s2213-8587(14)70012-9', '10.1016/j.smrv.2015.08.005', '10.1073/pnas.1418490112', '10.2147/rmhp.s156404', '10.1161/cir.0000000000000444', '10.217…	[['journal of environmental research and public health ', 'international journal of environmental research and public health '], [' sleep '], [' nature '], [' international review of neurobiology '], ['annual review of public health '], [' neuron '], [' sleep medicine reviews '], [' the lancet. diabetes '], ['sleep medicine reviews '], [' proceedings of the national academy of sciences of the uni…	82	9	['nyfolklore.org', 'sleepfoundation.org', 'helpguide.org', 'www.sleepfoundation.org', 'thesciencenetwork.org', 'sleepfoundation.org', 'www.sleepfoundation.org', 'sleep.org', 'www.sleepfoundation.org']	2	['www.ninds.nih.gov', 'cdc.gov']	16	['books.google.com', 'edition.cnn.com', 'books.google.com', 'books.google.com', 'www.huffingtonpost.com', 'books.google.com', 'nationalpost.com', 'books.google.com', 'books.google.com', 'alcoholism.about.com', 'ngm.nationalgeographic.com', 'www.sciencealert.com', 'books.google.com', 'mindsite.com', 'psychologytoday.com', 'healthcommunities.com']	27834	Require autoconfirmed or confirmed access (no expiry set)	104643	2001-08-28	Mike Dill~enwiki	8018	2	2001-08-28	2001-08	2001
Deuterium	https://en.wikipedia.org/wiki/Deuterium	61	30	0.491803	['10.1038/nbt0617-493', '10.1016/0031-9384(93)90255-e', '10.1038/nm0613-656', '10.1038/nchem.1273', '10.1351/pac200173020377', '10.1073/pnas.71.11.4389', '10.1073/pnas.74.3.1295', '10.1063/1.2915259', '10.1103/physrevlett.14.1003', '10.1021/ja00749a006', '10.1038/458269a', '10.1177/0748730417716231', '10.1103/physrev.39.164', '10.1051/0004-6361:20010259', '10.1371/journal.pone.0035137', '10.1038/…	[[' nature biotechnology '], ['physiology '], [' nature medicine '], [' nature chemistry '], ['[[pure and applied chemistry'], [' proceedings of the national academy of sciences of the united states of america '], [' proceedings of the national academy of sciences of the united states of america '], ['physics today '], ['phys. rev. lett. '], ['journal of the american chemical society ', ' journal…	30	1	['www.iupac.org']	8	['clinicaltrials.gov', 'pubchem.ncbi.nlm.nih.gov', 'pubchem.ncbi.nlm.nih.gov', 'www.nasa.gov', 'physics.nist.gov', 'physics.nist.gov', 'webarchive.loc.gov', 'physics.nist.gov']	6	['space.com', 'books.google.com', 'www.nytimes.com', 'www.nytimes.com', 'www.time.com', 'www.newscientist.com']	8524	Allow all users (no expiry set)	68507	2001-10-02	Stokerm	1475	1	2001-10-02	2001-10	2001
Circadian rhythm	https://en.wikipedia.org/wiki/Circadian_rhythm	167	124	0.742515	['10.1038/s42003-019-0595-z', '10.1073/pnas.182423299', '10.1126/science.6287576', None, '10.1081/cbi-120026099', None, '10.1080/19420889.2015.1102805', '10.1016/0092-8674(84)90015-1', '10.1371/journal.pbio.1002127', '10.1111/j.1365-2869.2008.00718.x', '10.1016/j.cell.2004.11.015', '10.1128/jb.183.8.2439-2444.2001', '10.1177/0748730405277983', '10.1126/science.8421785', '10.1038/sj.ijo.0803778', …	[['communications biology'], [' proceedings of the national academy of sciences of the united states of america '], [' science '], [' chronobiologia '], [' chronobiology international '], ['journal of cardiovascular pharmacology', 'journal of cardiovascular pharmacology'], [' communicative '], [' cell '], [' plos biology '], ['journal of sleep research', 'journal of sleep research'], [' cell '], …	123	6	['www.biodiversitylibrary.org', 'www.npr.org', 'www.nobelprize.org', 'www.mayoclinic.org', 'www.hhmi.org', 'www.nobelprize.org']	3	['www.nhlbi.nih.gov', 'www.faa.gov', 'www.nichd.nih.gov']	9	['www.aviationweek.com', 'www.washingtonpost.com', 'www.emedicine.com', 'www.walalight.com', 'scienceblogs.com', 'space.com', 'scienceblogs.com', 'books.google.com', 'books.google.com']	56565	Allow all users (no expiry set)	107414	2002-06-13	Manning Bartlett	1857	4	2002-06-13	2002-06	2002
List of mental disorders	https://en.wikipedia.org/wiki/List_of_mental_disorders	2	0	0	[]	[]	0	0	[]	0	[]	0	[]	48172	Allow all users (no expiry set)	16324	2002-04-07	Karen Johnson	2227	5	2002-04-07	2002-04	2002
Arabidopsis thaliana	https://en.wikipedia.org/wiki/Arabidopsis_thaliana	111	78	0.702703	['10.1016/j.plantsci.2014.11.014', '10.1146/annurev-phyto-010820-012733', '10.1126/science.8091210', '10.1038/nbt.1613', '10.1038/nature03380', '10.1073/pnas.1616736114', '10.1126/science.1119409', '10.1038/nature02485', '10.1093/dnares/6.5.283', '10.1104/pp.125.1.15', '10.1046/j.1365-313x.1996.10010071.x', '10.3389/fpls.2017.00039', '10.1038/nature02076', '10.1016/s0169-5347(01)02291-1', '10.103…	[['[[plant science '], ['[[annual review of phytopathology'], [' science '], [' nature biotechnology '], [' nature '], [' proceedings of the national academy of sciences of the united states of america '], [' science '], [' nature '], ['dna research'], [' plant physiology '], [' the plant journal '], [' frontiers in plant science '], [' nature '], ['trends in ecology '], [' plos genetics '], ['[[…	75	14	['www.arabidopsis.org', 'www.uniprot.org', 'www.arabidopsis.org', 'www.efloras.org', 'ensembl.gramene.org', 'www.efloras.org', 'eol.org', 'www.arabidopsis.org', 'urn:lsid:ipni.org', 'eol.org', 'www.catalogueoflife.org', 'www.gbif.org', 'www.arabidopsis.org', 'www.arabidopsis.org']	4	['plants.sc.egov.usda.gov', 'www.nasa.gov', 'www.nasa.gov', 'plants.sc.egov.usda.gov']	2	['www.bioresearchonline.com', 'space.com']	37138	Allow all users (no expiry set)	79280	2002-01-30	Grouse	835	1	2002-01-30	2002-01	2002
Melatonin	https://en.wikipedia.org/wiki/Melatonin	83	69	0.831325	['10.1016/0024-3205(94)00666-0', '10.1016/j.tips.2005.06.006', '10.1093/jxb/ern284', '10.1002/jez.1400230108', '10.1385/endo:27:2:189', '10.1021/jf010321', '10.1385/endo:27:2:119', '10.3109/07420520903523719', '10.1097/mcp.0000000000000522', '10.1111/jpi.12026', '10.1111/j.1600-079x.2012.01029.x', '10.1071/zo9840803', '10.1007/s00018-017-2616-8', '10.1111/jpi.12360', '10.1210/jc.2004-2062', '10.1…	[[' life sciences '], [' trends in pharmacological sciences '], ['journal of experimental botany ', ' journal of experimental botany '], ['j exp zool '], [' endocrine '], ['journal of agricultural and food chemistry ', ' journal of agricultural and food chemistry '], [' endocrine '], [' chronobiology international '], [' curr opin pulm med '], ['journal of pineal research ', ' journal of pineal r…	69	3	['www.guidetopharmacology.org', 'www.metacyc.org', 'www.guidetopharmacology.org']	0	[]	5	['designeroptics.com', 'books.google.com', 'books.google.com', 'drugs.com', 'docs.google.com']	285157	Allow all users (no expiry set)	55838	2003-07-31	Alex.tan	3604	3	2003-07-31	2003-07	2003
Torpor	https://en.wikipedia.org/wiki/Torpor	27	19	0.703704	['10.1007/s00114-009-0606-x', '10.1007/s00114-008-0492-7', '10.2307/1368565', '10.1093/icb/icu093', '10.1007/s003600050141', '10.1007/s00442-015-3328-0', '10.1038/s42003-020-01207-6', '10.1186/s12983-016-0173-x', '10.1126/science.168.3929.368', '10.1007/978-3-642-28678-0_10', '10.1071/zo9940001', '10.1007/bf00695350', '10.1146/annurev.physiol.66.032102.115105', '10.1016/j.jtherbio.2015.08.012', '…	[['naturwissenschaften '], ['naturwissenschaften '], ['the condor '], ['integrative and comparative biology '], ['journal of comparative physiology b', 'journal of comparative physiology b'], ['oecologia '], ['communications biology '], ['frontiers in zoology '], ['science '], ['journal of zoology ', 'australian journal of zoology '], ['journal of comparative physiology ', 'journal of comparative…	18	1	['phys.org']	2	['www.environment.gov', 'www.nasa.gov']	1	['www.upi.com']	377734	Allow all users (no expiry set)	16725	2003-11-24	Cevally	318	0	2003-11-24	2003-11	2003
Thermoregulation	https://en.wikipedia.org/wiki/Thermoregulation	73	31	0.424658	['10.1152/ajpregu.00668.2006', '10.1152/advan.00126.2014', '10.1126/science.178.4066.1195', '10.1113/jphysiol.1905.sp001124', '10.1146/annurev.en.07.010162.001445', '10.1113/jphysiol.1905.sp001084', '10.1109/10.914795', '10.1016/s0278-6915(02)00042-x', '10.1670/07-098.1', '10.1016/s0006-3495(76)85711-6', '10.1038/385304a0', '10.1104/pp.900071', '10.1016/j.jtherbio.2014.12.001', '10.1126/science.1…	[[' am j physiol regul integr comp physiol '], [' advances in physiology education '], ['science '], ['journal of physiology', ' the journal of physiology'], ['[[annual review of entomology'], ['j. physiol. '], ['ieee transactions on biomedical engineering '], ['food and chemical toxicology'], ['journal of herpetology ', ' journal of herpetology '], ['biophysical journal '], [' nature '], ['plant…	31	4	['www.mayoclinic.org', 'www.natureinstitute.org', 'www.seaworld.org', 'www.khanacademy.org']	1	['www.bom.gov']	13	['www.sciencedaily.com', 'hypertextbook.com', 'books.google.com', 'www.audubonguides.com', 'www.boundless.com', 'health.yahoo.com', 'books.google.com', 'www.webmd.com', 'www.sciencedaily.com', 'www.sciencedaily.com', 'www.audubonguides.com', 'books.google.com', 'books.google.com']	378661	Allow all users (no expiry set)	53919	2003-11-25	Gahn	1438	2	2003-11-25	2003-11	2003
Bowl and doily spider	https://en.wikipedia.org/wiki/Bowl_and_doily_spider	17	11	0.647059	['10.1016/0003-3472(89)90087-0', '10.1007/bf00300818', '10.2307/2407891', '10.1007/s10530-009-9511-7', '10.1016/s0003-3472(83)80173-0', '10.1016/s0003-3472(05)80875-9', '10.1636/s04-62.1', '10.1016/s0003-3472(82)80142-5', '10.1007/bf00171104', '10.1007/s10071-011-0402-9', '10.1016/0531-5565(89)90037-5', None, None, None, None, None, None, None, None, None, None, None, None, None, None, None, None…	[['animal behaviour'], ['behavioral ecology and sociobiology'], ['evolution'], ['biological invasions'], ['animal behaviour'], ['animal behaviour'], ['journal of arachnology', 'the journal of arachnology'], ['animal behaviour'], ['behavioral ecology and sociobiology'], ['animal cognition '], ['experimental gerontology']]	11	3	['www.jstor.org', 'www.jstor.org', 'www.insectidentification.org']	0	[]	1	['spiderid.com']	297079	Allow all users (no expiry set)	17641	2003-08-15	Patrick0Moran	84	0	2003-08-15	2003-08	2003
Somnolence	https://en.wikipedia.org/wiki/Somnolence	14	9	0.642857	['10.1016/s0889-1591(02)00077-6', '10.1523/jneurosci.2262-11.2011', '10.1378/chest.08-0822', '10.1152/ajpregu.2000.278.4.r947', '10.1016/s0149-7634(88)80004-6', '10.1046/j.1365-2869.2000.00177.x', '10.1002/14651858.cd006528.pub2', '10.1007/s00115-006-2111-1', '10.1016/b978-0-323-24288-2.00004-0', '12615196', '22131409', '18842919', '10749783', '3050629', '10733683', '22161405', '16832696', None, …	[['brain'], ['journal of neuroscience', 'journal of neuroscience'], ['chest'], ['journal of physiology', 'american journal of physiology. regulatory'], ['neuroscience '], ['journal of sleep research ', 'journal of sleep research '], ['cochrane database of systematic reviews '], ['der nervenarzt']]	8	1	['www.circadiansleepdisorders.org']	1	['www.nlm.nih.gov']	2	['www.healthline.com', 'www.healthgrades.com']	665578	Allow all users (no expiry set)	13060	2004-05-19	Somniloquy	467	0	2004-05-19	2004-05	2004
Non-24-hour sleep‚Äìwake disorder	https://en.wikipedia.org/wiki/Non-24-hour_sleep%E2%80%93wake_disorder	66	42	0.636364	['10.1081/cbi-120004546', '10.1186/1748-7161-2-6', '10.5665/sleep.2818', '10.1016/0006-3223(95)00072-o', '10.1016/j.jsmc.2009.02.007', '10.3109/07420528909056941', '10.1192/apt.9.1.69', '10.1111/j.1600-079x.1992.tb00035.x', '10.1056/nejm199212103272417', '10.1016/j.ncl.2019.03.002', '10.1016/j.smrv.2007.08.001', '10.1016/s0304-3940(00)01551-2', '10.1016/s0006-8993(01)02964-x', '10.1210/jcem.75.1.…	[['chronobiology international'], ['scoliosis '], ['sleep'], ['biological psychiatry '], ['sleep medicine clinics '], ['chronobiol. int.'], ['advances in psychiatric treatment '], ['journal of pineal research', 'journal of pineal research'], ['journal of medicine ', 'new england journal of medicine '], ['neurol clin '], ['sleep med rev '], ['neuroscience letters '], ['brain research '], ['j. clin…	42	5	['rarediseases.org', 'www.esst.org', 'rarediseases.org', 'www.nfb.org', 'www.aasmnet.org']	3	['casi.ntrs.nasa.gov', 'www.fda.gov', 'www.fda.gov']	5	['tpna.com', 'www.medlink.com', 'about.com', 'books.google.com', 'www.sleepreviewmag.com']	1315495	Allow all users (no expiry set)	52432	2004-12-23	24.98.34.179	736	1	2004-12-23	2004-12	2004
Biological rhythm	https://en.wikipedia.org/wiki/Biological_rhythm	4	0	0	[]	[]	0	1	['www.circadian.org']	0	[]	0	[]	563120	Allow all users (no expiry set)	4606	2004-03-29	Bensaccount	48	0	2004-03-29	2004-03	2004
Suprachiasmatic nucleus	https://en.wikipedia.org/wiki/Suprachiasmatic_nucleus	15	13	0.866667	[None, '10.1016/j.neuron.2016.12.022', '10.1016/s0079-6123(05)51013-6', '10.1016/j.neuroscience.2009.08.040', '10.1038/35088576', '10.1016/j.mcna.2004.01.010', '10.1038/sj.ejhg.5201483', '10.1371/journal.pcbi.0030068', '10.1038/msb4100128', '10.1038/sj.ejhg.5201524', '10.1016/j.molbrainres.2004.10.014', '10.1046/j.1460-9568.2002.02102.x', '10.1126/science.1195262', '7505790', '28065650', '1622159…	[[' journal f√ºr hirnforschung '], ['neuron '], [' neuroscience '], ['nature reviews genetics '], [' the medical clinics of north america '], ['journal of human genetics ', ' european journal of human genetics '], [' plos computational biology '], [' molecular systems biology '], ['journal of human genetics ', ' european journal of human genetics '], [' brain research. molecular brain research ']…	12	0	[]	0	[]	1	['www.forbes.com']	608162	Allow all users (no expiry set)	21836	2004-04-20	Fuelbottle	338	1	2004-04-20	2004-04	2004
CREB	https://en.wikipedia.org/wiki/CREB	27	24	0.888889	['10.1016/j.cellsig.2017.07.011', '10.1016/0092-8674(94)90399-9', '10.1111/j.1601-183x.2009.00479.x', '10.1126/science.8097062', '10.1038/ng882', '10.1038/35085068', '10.1038/328175a0', '10.1523/jneurosci.4356-08.2009', '10.1016/j.tins.2005.06.005', '10.1056/nejmra073096', '10.1016/s0896-6273(02)00656-6', '10.1016/0092-8674(94)90400-6', '10.1146/annurev.neuro.21.1.127', '10.1016/s0896-6273(02)006…	[['cellular signalling'], ['cell '], ['genes'], [' science'], ['nat. genet. '], ['nat. rev. mol. cell biol. '], [' nature '], ['journal of neuroscience ', 'journal of neuroscience '], ['trends in neurosciences '], ['journal of medicine ', ' new england journal of medicine '], ['neuron'], [' cell '], [' annual review of neuroscience '], ['cell '], ['molecular brain '], [' biol psychiatry '], ['tre…	24	0	[]	0	[]	0	[]	743466	Allow all users (no expiry set)	19587	2004-06-22	Dan aka jack	218	0	2004-06-22	2004-06	2004
Light therapy	https://en.wikipedia.org/wiki/Light_therapy	85	63	0.741176	['10.4103/2229-5178.156379', '10.1111/ijn.12307', '10.1016/j.tmaid.2008.09.004', '10.1111/j.1365-4632.2009.04246.x', '10.1146/annurev-neuro-072116-031324', '10.1192/bjpo.bp.115.001610', '10.1016/j.smrv.2008.04.009', '10.1111/j.1365-4632.2004.02032.x', '10.1080/10401230701653476', '10.1046/j.1365-2133.2002.04719.x', '10.1016/j.jsmc.2010.08.001', '10.1007/s10633-011-9305-y', '10.1016/j.taap.2003.08…	[['indian dermatol online j '], ['journal of nursing practice ', 'international journal of nursing practice '], ['travel med infect dis '], ['journal of dermatology ', 'international journal of dermatology '], ['annual review of neuroscience '], ['bjpsych open'], ['sleep medicine reviews'], ['journal of dermatology', 'international journal of dermatology'], ['annals of clinical psychiatry'], ['jo…	57	8	['savvysleeper.org', 'www.cancer.org', 'library.oapen.org', 'psoriasis.org', 'www.mayoclinic.org', 'www.aao.org', 'sciencebasedmedicine.org', 'nobelprize.org']	0	[]	5	['www.ingentaconnect.com', 'www.webmd.com', 'www.medicalbug.com', 'www.webmd.com', 'aetna.com']	699110	Allow all users (no expiry set)	48040	2004-06-02	Pm2~enwiki	1258	3	2004-06-02	2004-06	2004
Sinornithosaurus	https://en.wikipedia.org/wiki/Sinornithosaurus	23	12	0.521739	['10.1126/science.1200043', '10.1206/748.1', '10.1038/35065589', '10.1007/s12542-010-0074-9', '10.1017/s1477201907002143', '10.1073/pnas.0811664106', '10.1111/j.1420-9101.2011.02349.x', '10.1038/45769', '10.1007/s12542-010-0076-7', '10.1038/nature08740', '10.1002/gj.1045', '10.1038/21872', '21493820', None, '11242078', None, None, '19289829', '21726330', None, None, '20107440', None, None, None, …	[['science '], [' bulletin of the american museum of natural history '], [' nature '], [' pal√§ontologische zeitschrift '], ['journal of systematic palaeontology ', ' journal of systematic palaeontology '], [' proceedings of the national academy of sciences '], ['journal of evolutionary biology ', ' journal of evolutionary biology '], [' nature '], [' pal√§ontologische zeitschrift '], [' nature '…	12	2	['dml.cmnh.org', 'www.sciencenews.org']	0	[]	0	[]	1243463	Allow all users (no expiry set)	21582	2004-12-04	68.81.231.127	347	3	2004-12-04	2004-12	2004
Melanopsin	https://en.wikipedia.org/wiki/Melanopsin	47	46	0.978723	['10.1126/science.1069609', '10.1126/science.284.5413.502', '10.1126/science.1067262', '10.1016/s0924-9338(12)74947-7', '10.1126/science.1105121', '10.1126/science.1086179', '10.1111/j.1444-0938.2010.00479.x', '10.1016/j.neures.2012.07.010', '10.1007/s00424-007-0242-2', '10.1177/0748730411409719', '10.1111/j.1460-9568.2005.04512.x', '10.1016/j.tins.2007.11.002', '10.1007/s00441-004-0858-x', '10.1…	[[' science '], [' science '], [' science '], [' european psychiatry '], [' science '], [' science '], [' clinical '], [' neuroscience research '], [' pfl√ºgers archiv '], ['journal of biological rhythms ', ' journal of biological rhythms '], ['journal of neuroscience ', ' the european journal of neuroscience '], [' trends in neurosciences '], [' cell and tissue research '], [' proceedings of the…	46	1	['www.sciencemag.org']	0	[]	0	[]	1110766	Allow all users (no expiry set)	36327	2004-10-28	Rawkergirl	433	1	2004-10-28	2004-10	2004
Acetabularia	https://en.wikipedia.org/wiki/Acetabularia	29	18	0.62069	['10.1046/j.1529-8817.1998.340138.x', '10.1017/s0025315400035694', '10.1007/bf01279434', '10.1111/j.0022-3646.1995.00844.x', '10.1046/j.1529-8817.2003.02169.x', '10.2216/i0031-8884-20-1-56.1', '10.1007/978-94-009-6560-7_33', '10.2216/i0031-8884-32-2-136.1', '10.1085/jgp.50.3.647', '10.1111/j.0022-3646.1996.00483.x', '10.1046/j.1529-8817.1999.3510143.x', '10.2216/i0031-8884-31-3-4-351.1', '10.1007…	[['journal of phycology ', 'journal of phycology '], ['journal of the marine biological association of the united kingdom ', 'journal of the marine biological association of the united kingdom '], ['protoplasma'], ['journal of phycology ', 'journal of phycology '], ['journal of phycology ', 'journal of phycology '], ['phycologia '], ['phycologia '], ['journal of general physiology ', 'the journal…	15	2	['www.indexfungorum.org', 'www.algaebase.org']	0	[]	2	['miseryukyu.com', 'www.bbc.com']	1310813	Allow all users (no expiry set)	16542	2004-12-22	Darked~enwiki	177	0	2004-12-22	2004-12	2004
Dynorphin	https://en.wikipedia.org/wiki/Dynorphin	42	41	0.97619	[None, '10.1111/j.1471-4159.2006.03732.x', '10.1126/science.278.5335.58', '10.1523/jneurosci.0955-05.2005', '10.1074/jbc.m412494200', '10.1073/pnas.77.10.6207', '10.1016/s0079-6123(07)63015-5', None, '10.1038/nn1804', '10.1126/science.6129699', '10.1016/s0079-6123(06)62014-1', '10.1210/me.2006-0367', '10.1124/jpet.106.101998', '10.1016/0006-8993(94)91952-6', '10.1126/science.6250222', '10.1097/00…	[[' j. pharmacol. exp. ther. '], [' j. neurochem. '], [' science '], [' j. neurosci. '], [' j. biol. chem. '], [' proc. natl. acad. sci. u.s.a. '], [' prog. brain res. '], [' j. pharmacol. exp. ther. '], [' nat. neurosci. '], [' science '], [' prog. brain res. '], [' mol. endocrinol. '], [' j. pharmacol. exp. ther. '], [' brain res. '], [' science '], [' neuroreport '], [' endocrinology '], [' fa…	41	0	[]	0	[]	1	['dynorphin.com']	710793	Allow all users (no expiry set)	35166	2004-06-09	80.51.242.186	189	0	2004-06-09	2004-06	2004
Animal cognition	https://en.wikipedia.org/wiki/Animal_cognition	184	92	0.5	['10.1901/jeab.1959.2-151', '10.1037/0735-7036.112.4.344', '10.1007/s10071-006-0034-7', '10.1098/rstb.2010.0304', '10.1037//0097-7403.26.1.31', '10.1093/beheco/arv201', '10.1037/0097-7403.14.2.131', '10.1371/journal.pbio.0060202', '10.1037/0097-7403.14.1.36', '10.1007/s10071-016-1060-8', '10.1016/j.cub.2009.10.052', '10.3819/ccbr.2008.30002', '10.1038/427312a', '10.1523/jneurosci.12-03-00729.1992…	[['journal of the experimental analysis of behavior ', ' journal of the experimental analysis of behavior '], [' j. comp. psychol. '], [' animal cognition '], [' philosophical transactions of the royal society of london. series b'], ['journal of experimental psychology', ' journal of experimental psychology'], ['behavioral ecology '], ['journal of experimental psychology', ' journal of experiment…	92	4	['phys.org', 'www.sciencenews.org', 'fcmconference.org', 'earthtrust.org']	0	[]	12	['www.sciencedaily.com', 'scienceblog.com', 'books.google.com', 'www.theatlantic.com', 'news.nationalgeographic.com', 'www.themontrealreview.com', 'books.google.com', 'www.sciencealert.com', 'www.sciencedaily.com', 'www.britannica.com', 'books.google.com', 'www.latimes.com']	425938	Allow all users (no expiry set)	117413	2004-01-10	Seglea	1343	3	2004-01-10	2004-01	2004
Circadian clock	https://en.wikipedia.org/wiki/Circadian_clock	40	33	0.825	['10.1186/s12983-016-0173-x', '10.1093/hmg/ddl207', '10.1038/ng1504', '10.1016/j.tem.2012.12.002', '10.1126/science.1108451', '10.1126/science.1102540', '10.1038/nature09654', '10.1073/pnas.1401100111', '10.1073/pnas.1211705109', '10.1038/312752a0', '10.1007/978-1-4939-3450-8', '10.1371/journal.pone.0005485', '10.1007/s00360-016-1000-6', '10.1016/j.cell.2009.08.031', '10.1371/journal.pbio.1000394…	[[' frontiers in zoology '], [' human molecular genetics '], [' nature genetics '], [' trends in endocrinology and metabolism '], [' science '], [' science '], [' nature '], [' proceedings of the national academy of sciences of the united states of america '], [' proceedings of the national academy of sciences of the united states of america '], [' nature '], [' plos one '], ['journal of comparat…	32	1	['www.nobelprize.org']	1	['www.nhlbi.nih.gov']	4	['www.newscientist.com', 'www.forbes.com', 'www.scientificamerican.com', 'www.washingtonpost.com']	1408530	Allow all users (no expiry set)	37668	2005-01-18	198.215.50.53	177	0	2005-01-18	2005-01	2005
Cryptochrome	https://en.wikipedia.org/wiki/Cryptochrome	59	52	0.881356	['10.1126/science.272.5258.109', '10.1016/j.jphotobiol.2006.03.007', '10.1093/mp/ssm008', '10.1126/science.1199702', '10.1016/s0896-6273(00)81181-2', '10.1038/srep05175', '10.1098/rsif.2008.0519', '10.1006/geno.1996.0539', '10.1242/jeb.067140', '10.1016/j.cub.2005.11.030', '10.1523/jneurosci.3661-03.2004', '10.1016/j.febslet.2014.12.008', '10.1126/science.1101484', '10.1038/nature00965', '10.1039…	[[' science '], ['journal of photochemistry and photobiology', ' journal of photochemistry and photobiology. b'], [' molecular plant '], [' science '], [' neuron '], [' scientific reports '], ['journal of the royal society', ' journal of the royal society'], [' genomics '], ['journal of experimental biology ', ' the journal of experimental biology '], [' current biology '], ['journal of neuroscie…	52	1	['www.rcsb.org']	0	[]	0	[]	1972565	Allow all users (no expiry set)	47252	2005-06-01	Matthudson	481	0	2005-06-01	2005-06	2005
Zeitgeber	https://en.wikipedia.org/wiki/Zeitgeber	19	17	0.894737	['10.1017/s0033291799002706', '10.1126/science.171.3967.213', '10.1177/0748730405277983', None, '10.1037/a0017080', '10.1016/j.pnpbp.2010.07.028', '10.1038/417329a', '10.1016/j.cub.2006.12.011', '10.1001/archpsyc.1988.01800340076012', None, '10.1016/j.cpr.2006.07.001', None, '10.3758/bf03327842', '10.1016/j.tics.2010.03.007', None, '10.1081/cbi-100102108', '10.1016/0031-9384(92)90188-8', '1202703…	[[' psychological medicine'], [' science'], ['j biol rhythms '], [' acta neurologica'], [' emotion '], [' progress in neuro-psychopharmacology '], [' nature'], ['current biology'], ['archives of general psychiatry'], ['journal of psychiatry and neuroscience', ' journal of psychiatry and neuroscience'], [' clinical psychology review '], ['annals academy med singapore '], ['psychonomic science'], […	17	0	[]	0	[]	0	[]	2525075	Allow all users (no expiry set)	19219	2005-08-24	66.57.52.26	155	0	2005-08-24	2005-08	2005
Vasoactive intestinal peptide	https://en.wikipedia.org/wiki/Vasoactive_intestinal_peptide	38	34	0.894737	['10.1111/j.1471-4159.1987.tb05638.x', '10.1016/j.tem.2011.03.006', '10.1002/jnr.23915', '10.1016/0196-9781(86)90156-7', '10.1016/0006-8993(92)90562-n', '10.1111/j.1749-6632.1998.tb11158.x', '10.1111/j.1749-6632.1988.tb26975.x', '10.1016/j.ygcen.2007.04.018', '10.1073/pnas.84.2.605', '10.1016/j.bbapap.2011.03.009', '10.1111/nmo.13503', '10.2174/138161207780618975', '10.1080/003655101317095392', '…	[['journal of neurochemistry ', ' journal of neurochemistry '], [' trends in endocrinology and metabolism '], ['journal of neuroscience research ', ' journal of neuroscience research '], [' peptides '], [' brain research '], [' annals of the new york academy of sciences '], [' annals of the new york academy of sciences '], ['general and comparative endocrinology'], [' proceedings of the national …	34	1	['www.anatomyatlases.org']	0	[]	1	['humanphysiology.tuars.com']	1487896	Allow all users (no expiry set)	23466	2005-02-10	Bignoter	197	2	2005-02-10	2005-02	2005
Phase response curve	https://en.wikipedia.org/wiki/Phase_response_curve	20	16	0.8	['10.1162/neco.1996.8.5.979', '10.1210/jc.2010-1031', '10.1210/jc.2005-1009', None, '10.4249/scholarpedia.1332', '10.1016/j.biopsych.2005.07.006', None, None, '10.1152/jn.00359.2004', '10.1113/jp276943', '10.1371/journal.pone.0003947', '10.2147/cpt.s56589', '10.3389/fneur.2010.00137', '10.3109/07420529209064550', '10.3109/07420529209064550', '10.1113/jphysiol.2007.143180', '10.1111/j.1460-9568.20…	[[' neural computation '], ['journal of clinical endocrinology and metabolism ', ' the journal of clinical endocrinology and metabolism '], ['journal of clinical endocrinology and metabolism ', ' the journal of clinical endocrinology and metabolism '], [' sleep '], ['scholarpedia '], [' biological psychiatry '], [' neuro endocrinology letters '], [' neuro endocrinology letters '], ['journal of ne…	16	0	[]	0	[]	2	['scienceblogs.com', 'www.sleepreviewmag.com']	1556918	Allow all users (no expiry set)	19079	2005-03-01	194.24.244.5	248	0	2005-03-01	2005-03	2005
Jean-Jacques d'Ortous de Mairan	https://en.wikipedia.org/wiki/Jean-Jacques_d%27Ortous_de_Mairan	12	5	0.416667	['10.1105/tpc.106.040980', '10.1104/pp.121.1.9', '10.1081/cbi-100101056', '10.1364/ao.3.000599', '10.1146/annurev.ph.55.030193.000313', '16595397', '10482655', '10908122', None, '8466172', '1425852', '1539225', None, None, None]	[['the plant cell'], ['plant physiology'], ['chronobiology international'], ['applied optics'], ['annual review of physiology']]	5	2	['www.hhmi.org', 'babel.hathitrust.org']	0	[]	2	['docs.google.com', 'scienceblogs.com']	2234819	Allow all users (no expiry set)	16553	2005-07-14	RJHall	214	0	2005-07-14	2005-07	2005
Agomelatine	https://en.wikipedia.org/wiki/Agomelatine	45	24	0.533333	['10.1007/s12325-020-01583-9', '10.1016/s2215-0366(21)00390-4', '10.1177/039463201302600203', '10.1097/jcp.0b013e318184ff5b', '10.1016/s0140-6736(17)32802-7', '10.2165/11534420-000000000-00000', '10.1017/s1461145711001301', '10.1080/09291016.2013.797657', '10.1177/0269881115581093', '10.1002/14651858.cd008851.pub2', '10.1107/s0108270193012922', '10.1192/bjp.bp.112.120196', '10.2165/11593960-00000…	[[' advances in therapy '], [' lancet psychiatry '], ['journal of immunopathology and pharmacology ', ' international journal of immunopathology and pharmacology '], ['journal of clinical psychopharmacology ', ' journal of clinical psychopharmacology '], [' lancet '], [' cns drugs '], ['journal of neuropsychopharmacology ', ' the international journal of neuropsychopharmacology '], ['biological r…	24	2	['www.medicines.org', 'wayback.archive-it.org']	3	['clinicaltrials.gov', 'druginfo.nlm.nih.gov', 'www.ebs.tga.gov']	8	['archive.wikiwix.com', 'dgnews.docguide.com', 'books.google.com', 'www.medicalnewstoday.com', 'www.scripintelligence.com', 'books.google.com', 'books.google.com', 'www.servier.com']	3452853	Allow all users (no expiry set)	36429	2005-12-17	Agquarx	552	1	2005-12-17	2005-12	2005
Ventrolateral preoptic nucleus	https://en.wikipedia.org/wiki/Ventrolateral_preoptic_nucleus	26	26	1	['10.1038/nature04284', '10.1038/nn.3789', '10.1016/j.psc.2015.07.002', '10.1126/science.160.3833.1253', '10.1177/0748730406297512', '10.1523/jneurosci.1809-08.2008', '10.1016/j.cub.2012.08.042', '10.1038/s41467-017-00781-4', '10.1523/jneurosci.20-10-03830.2000', '10.1523/jneurosci.18-12-04705.1998', '10.3389/fneur.2015.00135', '10.1126/science.271.5246.216', '10.1038/35010109', '10.1093/brain/aw…	[['nature'], [' nat. neurosci. '], [' the psychiatric clinics of north america '], ['[[science '], ['journal of biological rhythms', 'journal of biological rhythms'], ['journal of neuroscience', 'journal of neuroscience'], ['current biology'], [' nature communications '], ['journal of neuroscience', 'the journal of neuroscience'], ['journal of neuroscience', '[[the journal of neuroscience'], [' f…	26	0	[]	0	[]	0	[]	2016915	Allow all users (no expiry set)	22026	2005-06-09	202.92.109.34	85	0	2005-06-09	2005-06	2005
Arbuscular mycorrhiza	https://en.wikipedia.org/wiki/Arbuscular_mycorrhiza	110	95	0.863636	['10.1038/nature03608', '10.1023/a:1013204803560', '10.1038/nrmicro1162', '10.1890/0012-9658(1998)079[2082:damfsa]2.0.co;2', '10.1111/j.1469-8137.1980.tb04443.x', '10.1046/j.1469-8137.2002.00397.x', '10.1111/j.1461-0248.2007.01139.x', '10.1073/pnas.0912421107', '10.1007/s11104-005-4826-3', '10.1007/bf00317600', '10.1111/j.1365-2435.2006.01099.x', '10.1007/s00572-004-0310-9', '10.1007/s13593-011-0…	[['nature'], [' plant ecology'], ['nature reviews microbiology'], ['ecology'], [' new phytologist'], [' new phytologist'], ['ecology letters'], ['proceedings of the national academy of sciences of the united states of america'], ['plant and soil'], ['oecologia'], ['functional ecology'], [' mycorrhiza '], [' agronomy for sustainable development '], ['mycorrhiza'], [' oikos '], ['plant and soil'], …	92	0	[]	0	[]	0	[]	1372958	Allow all users (no expiry set)	85437	2005-01-08	65.50.17.117	470	1	2005-01-08	2005-01	2005
List of alien races in DC Comics	https://en.wikipedia.org/wiki/List_of_alien_races_in_DC_Comics	192	0	0	[]	[]	0	0	[]	0	[]	38	['www.dcuguide.com', 'www.angelfire.com', 'dcuguide.com', 'www.angelfire.com', 'www.angelfire.com', 'www.comicbloc.com', 'www.angelfire.com', 'www.dcuguide.com', 'comiccoverage.typepad.com', 'dcuguide.com', 'www.dcuguide.com', 'www.angelfire.com', 'www.angelfire.com', 'www.dcuguide.com', 'www.angelfire.com', 'www.angelfire.com', 'glcorps.dcuguide.com', 'www.dcuguide.com', 'www.angelfire.com', 'gl…	3468094	Allow all users (no expiry set)	89632	2005-12-19	Marvelvsdc	981	1	2005-12-19	2005-12	2005
Circadian rhythm sleep disorder	https://en.wikipedia.org/wiki/Circadian_rhythm_sleep_disorder	27	18	0.666667	['10.1177/074873049501000204', '10.1053/smrv.2001.0190', None, '10.1371/journal.pone.0055306', '10.1016/j.jns.2011.04.020', None, '10.1016/s0092-8674(00)80566-8', '10.1016/j.sleep.2006.11.017', None, '10.1378/chest.14-0970', '10.1016/j.jsmc.2010.08.001', '10.1016/j.ncl.2012.08.011', '10.31887/dcns.2005.7.4/ydagan', None, '10.1111/j.1365-2214.2005.00548.x', '10.1016/j.ncl.2012.08.011', None, '10.1…	[['journal of biological rhythms ', ' journal of biological rhythms '], [' sleep medicine reviews '], ['journal of public health ', ' iranian journal of public health '], [' plos one '], ['journal of the neurological sciences ', ' journal of the neurological sciences '], ['journal of clinical outcomes management ', ' journal of clinical outcomes management '], [' cell '], [' sleep medicine '], ['…	18	2	['www.thoracic.org', 'www.sleepfoundation.org']	0	[]	4	['www.lecturio.com', 'www.webmd.com', 'mercksource.com', 'www.lecturio.com']	5329800	Allow all users (no expiry set)	26039	2006-05-29	Clayoquot	399	0	2006-05-29	2006-05	2006
Circadian (album)	https://en.wikipedia.org/wiki/Circadian_(album)	2	0	0	[]	[]	0	0	[]	0	[]	2	['www.thestar.com', 'www.earshot-online.com']	7048507	Allow all users (no expiry set)	5696	2006-09-18	Kodoryu	66	0	2006-09-18	2006-09	2006
Gene D. Block	https://en.wikipedia.org/wiki/Gene_D._Block	32	6	0.1875	['10.1523/jneurosci.2211-05.2005', '10.1016/j.cub.2006.09.058', '10.1016/j.neurobiolaging.2006.10.018', '10.1073/pnas.152318499', '10.1126/science.8421785', '10.1007/bf00610591', '16107654', '17084685', '17129640', '12149444', '8421785', None, '6725395', '1635966', '1635489', '125050', None, None]	[['journal of neuroscience', 'the journal of neuroscience'], ['curr biol'], ['neurobiology of aging'], ['proceedings of the national academy of sciences'], ['science'], ['j comp physiol a']]	6	3	['www.nobelprize.org', 'apru.org', 'www.amacad.org']	1	['www.nsf.gov']	10	['articles.latimes.com', 'www.latimes.com', 'www.latimes.com', 'www.nytimes.com', 'www.nbclosangeles.com', 'www.chronicle.com', 'www.latimes.com', 'www.latimes.com', 'www.marquiswhoswho.com', 'www.usnews.com']	8555316	Allow all users (no expiry set)	25485	2006-12-22	Jimmybdc	352	0	2006-12-22	2006-12	2006
Shift work sleep disorder	https://en.wikipedia.org/wiki/Shift_work_sleep_disorder	53	44	0.830189	['10.1111/hdi.12035', '10.1001/archinternmed.2008.505', '10.1186/1477-7525-10-72', '10.1007/s00420-018-1386-4', '10.1016/j.patbio.2014.08.001', '10.1136/bmj.i5210', '10.1212/wnl.0000000000008866', '10.1111/j.1749-6632.2012.06634.x', '10.5664/jcsm.4534', '10.1111/jsr.12683', '10.1002/14651858.cd008508', '10.1016/0031-9384(93)90019-c', '10.1093/sleep/18.1.22', '10.1126/science.7089576', '10.1177/07…	[['hemodialysis international '], ['archives of internal medicine '], ['health and quality of life outcomes'], ['international archives of occupational and environmental health'], ['pathologie-biologie '], ['bmj '], ['neurology'], ['annals of the new york academy of sciences '], ['journal of clinical sleep medicine ', 'journal of clinical sleep medicine '], ['journal of sleep research', 'journal …	43	4	['my.clevelandclinic.org', 'aasm.org', 'www.sleepfoundation.org', 'www.europeanreview.org']	0	[]	1	['mayoclinic.com']	5632946	Allow all users (no expiry set)	41784	2006-06-20	Transhumanist	333	1	2006-06-20	2006-06	2006
Casein kinase 1	https://en.wikipedia.org/wiki/Casein_kinase_1	44	43	0.977273	['10.1371/journal.pbio.0060183', '10.1371/journal.pbio.1000559', '10.1046/j.1432-1327.1999.00195.x', '10.1128/mcb.00338-09', '10.1074/jbc.m114.562165', '10.1073/pnas.1005101107', '10.1111/j.1365-2443.2005.00889.x', '10.1073/pnas.0906651106', '10.1016/s0092-8674(00)81225-8', '10.1073/pnas.1733909100', '10.1074/jbc.270.25.14875', '10.1038/s41467-021-23301-x', '10.1101/sqb.2007.72.048', '10.1016/j.n…	[[' plos biology '], [' plos biology '], ['journal of biochemistry ', ' european journal of biochemistry '], [' molecular and cellular biology '], ['journal of biological chemistry ', ' the journal of biological chemistry '], [' proceedings of the national academy of sciences of the united states of america '], [' genes to cells '], [' proceedings of the national academy of sciences of the united…	43	1	['phys.org']	0	[]	0	[]	5785538	Allow all users (no expiry set)	33529	2006-07-01	JWSchmidt	202	0	2006-07-01	2006-07	2006
Melatonin receptor	https://en.wikipedia.org/wiki/Melatonin_receptor	16	15	0.9375	['10.5664/jcsm.26932', '10.1073/pnas.92.19.8734', '10.1080/14728222.2016.1179284', '10.1177/074873049701200606', '10.1111/febs.15128', '10.1016/j.sleep.2007.10.007', '10.1038/s41586-019-1144-0', '10.1016/0165-6147(96)10005-5', '10.1038/s41586-019-1141-3', '10.1038/s41594-021-00634-1', '10.1021/jm401343c', '10.1126/science.6828862', '10.1111/j.1600-0749.2004.00185.x', '10.5152/eurasianjmed.2015.02…	[['journal of clinical sleep medicine ', ' journal of clinical sleep medicine '], [' proceedings of the national academy of sciences of the united states of america '], [' expert opinion on therapeutic targets '], ['journal of biological rhythms ', ' journal of biological rhythms '], [' the febs journal '], [' sleep medicine '], [' nature '], [' trends in pharmacological sciences '], [' nature ']…	15	1	['www.iuphar-db.org']	0	[]	0	[]	8258942	Allow all users (no expiry set)	21343	2006-12-04	Arcadian	138	2	2006-12-04	2006-12	2006
Overillumination	https://en.wikipedia.org/wiki/Overillumination	22	0	0	[]	[]	0	0	[]	4	['eia.gov', 'eia.gov', 'energy.gov', 'nrel.gov']	1	['www.nytimes.com']	5146334	Allow all users (no expiry set)	15136	2006-05-14	Anlace	365	0	2006-05-14	2006-05	2006
International Classification of Sleep Disorders	https://en.wikipedia.org/wiki/International_Classification_of_Sleep_Disorders	8	3	0.375	['10.1097/00004691-199001000-00006', '10.1378/chest.14-0970', '10.1093/sleep/2.1.1', '10.1378/chest.14-0970', '10.1007/s13311-012-0145-6', '2406285', '25367475', '531417', None, None, '3480567', None, None, None, '3480567']	[['journal of clinical neurophysiology', 'journal of clinical neurophysiology'], ['chest'], ['sleep ']]	3	2	['www.esst.org', 'www.aasmnet.org']	0	[]	0	[]	6710732	Allow all users (no expiry set)	31564	2006-08-27	Clayoquot	106	0	2006-08-27	2006-08	2006
Ramelteon	https://en.wikipedia.org/wiki/Ramelteon	22	18	0.818182	['10.2165/00023210-200519120-00007', '10.1177/1533317514539379', '10.5664/jcsm.6470', '10.1016/j.sleep.2013.11.788', '10.1016/j.smrv.2016.06.005', '10.1002/hup.993', '10.1111/j.1742-1241.2012.02987.x', '10.1016/j.neuropharm.2014.12.004', '10.1021/jm0201159', '10.1185/03007990902858527', '10.2147/ndt.s483', '10.1124/pr.117.014381', '10.1111/psyg.12792', '10.1016/j.jpsychires.2021.09.018', '10.1358…	[[' cns drugs '], ['journal of alzheimer', ' american journal of alzheimer'], [' j clin sleep med '], [' sleep med '], [' sleep med rev '], [' hum psychopharmacol '], [' int j clin pract '], [' neuropharmacology '], [' j med chem '], [' curr med res opin '], [' neuropsychiatric disease and treatment '], [' pharmacol rev '], [' psychogeriatrics '], ['journal of psychiatric research ', ' journal of…	18	0	[]	3	['dailymed.nlm.nih.gov', 'druginfo.nlm.nih.gov', 'www.accessdata.fda.gov']	1	['adisinsight.springer.com']	3984093	Allow all users (no expiry set)	29925	2006-02-06	Prisonnet	312	0	2006-02-06	2006-02	2006
Aziz Sancar	https://en.wikipedia.org/wiki/Aziz_Sancar	47	2	0.0425532	['10.1101/gad.249417.114', '10.1073/pnas.0507558102', '25228643', '16263927', '4173159', '1283445']	[['genes '], [' proceedings of the national academy of sciences']]	2	5	['news.unchealthcare.org', 'www.amacad.org', 'www.nobelprize.org', 'www.carolinaturkevi.org', 'www.nobelprize.org']	4	['www.nsf.gov', 'www.tccb.gov', 'www.tubitak.gov', 'www.tuba.gov']	29	['www.hurriyet.com', 'www.vehbikocodulu.com', 'www.hurriyet.com', 'www.trtavaz.com', 'www.trthaber.com', 'search.proquest.com', 'www.nytimes.com', 'www.ensonhaber.com', 'www.cnnturk.com', 'www.cnnturk.com', 'www.haber3.com', 'qha.com', 'www.youtube.com', 'hurriyet.com', 'www.dw.com', 'www.ahaber.com', 'www.youtube.com', 'www.hurriyetdailynews.com', 'twitter.com', 'www.yenicaggazetesi.com', 'www.t…	5441415	Require administrator access (no expiry set)	26888	2006-06-06	Johnstevens5	666	4	2006-06-06	2006-06	2006
Gryllus bimaculatus	https://en.wikipedia.org/wiki/Gryllus_bimaculatus	13	11	0.846154	['10.1371/journal.pone.0146999', '10.1016/j.ydbio.2015.04.009', '10.1007/s00265-002-0537-4', '10.1098/rspb.2003.2563', '10.1098/rspb.2005.3222', '10.1016/j.tree.2004.10.011', '10.1046/j.1365-2311.1998.00156.x', '10.1038/s42003-021-02197-9', '10.1177/0748730410388746', '10.1046/j.1365-2311.1998.00156.x', '10.1111/j.1365-294x.2005.02556.x', '10.1111/evo.12721', '26785351', '25907229', None, '150583…	[['plos one'], ['developmental biology'], [' behavioral ecology and sociobiology '], [' proceedings'], [' proceedings of the royal society b'], [' trends in ecology '], [' ecological entomology '], ['communications biology'], ['journal of biological rhythms ', 'journal of biological rhythms '], [' molecular ecology '], [' evolution ']]	11	1	['orthoptera.speciesfile.org']	0	[]	0	[]	5789060	Allow all users (no expiry set)	11619	2006-07-01	Silppuri	187	1	2006-07-01	2006-07	2006
5th Projekt	https://en.wikipedia.org/wiki/5th_Projekt	36	0	0	[]	[]	0	1	['musicbrainz.org']	0	[]	30	['www.chartattack.com', 'www.aural-innovations.com', 'enjoyglu.com', 'www.cjlo.com', 'www.sugarcainentertainment.com', 'www.nsnews.com', '5thprojekt.com', 'youtube.com', 'discogs.com', 'jesusfreakhideout.com', 'www.torontoindie.com', 'www.earshot-online.com', 'discogs.com', 'sonicbids.com', 'discogs.com', 'www.thestar.com', 'discogs.com', 'www.spillmagazine.com', 'www.thestar.com', 'www.tangibles…	7033630	Allow all users (no expiry set)	20815	2006-09-17	Kodoryu	250	1	2006-09-17	2006-09	2006
Golden spiny mouse	https://en.wikipedia.org/wiki/Golden_spiny_mouse	12	9	0.75	['10.1111/j.1469-7998.1999.tb00757.x', '10.1016/j.physbeh.2004.03.002', '10.1515/mamm.1975.39.4.605', '10.2305/iucn.uk.2016-2.rlts.t273a22452593.en', '10.1016/j.physbeh.2008.09.006', '10.1644/1545-1542(2001)082<1016:rsafmu>2.0.co;2', '10.1002/(sici)1097-010x(19990615)284:1<100::aid-jez13>3.0.co;2-5', '10.2307/1378340', '10.1080/07420520701534640', None, '15178158', '1225672', None, '18824007', No…	[['journal of zoology', 'journal of zoology'], ['physiology and behavior '], [' mammalia'], ['physiology '], ['journal of mammalogy', ' journal of mammalogy'], ['journal of experimental zoology', 'journal of experimental zoology'], ['journal of mammalogy', 'journal of mammalogy'], ['chronobiology international']]	8	1	['arkive.org']	0	[]	0	[]	4961223	Allow all users (no expiry set)	9143	2006-04-30	◊ì◊†◊ô◊ê◊ú ◊¶◊ë◊ô	89	0	2006-04-30	2006-04	2006
List of MeSH codes (C21)	https://en.wikipedia.org/wiki/List_of_MeSH_codes_(C21)	0	0	0	[]	[]	0	0	[]	0	[]	0	[]	5115009	Allow all users (no expiry set)	33082	2006-05-12	Arcadian	13	0	2006-05-12	2006-05	2006
List of MeSH codes (C10)	https://en.wikipedia.org/wiki/List_of_MeSH_codes_(C10)	0	0	0	[]	[]	0	0	[]	0	[]	0	[]	5115064	Allow all users (no expiry set)	111925	2006-05-12	Arcadian	35	0	2006-05-12	2006-05	2006
Light effects on circadian rhythm	https://en.wikipedia.org/wiki/Light_effects_on_circadian_rhythm	32	26	0.8125	['10.1210/jc.2005-1009', '10.1016/j.apergo.2006.04.009', '10.1016/j.cub.2006.06.031', '10.1111/j.1460-9568.2008.06582.x', '10.1073/pnas.0705614104', '10.1016/j.tins.2013.10.004', '10.1177/0748730404271573', '10.1016/j.cub.2007.07.031', '10.1126/science.284.5423.2177', '10.1177/096032719302500203', '10.1016/j.buildenv.2011.04.007', '10.1210/jc.2004-0957', None, '10.1371/journal.pbio.1000145', '10.…	[['journal of clinical endocrinology and metabolism ', ' the journal of clinical endocrinology and metabolism '], [' applied ergonomics '], [' current biology '], ['journal of neuroscience ', ' the european journal of neuroscience '], [' proceedings of the national academy of sciences of the united states of america '], [' trends in neurosciences '], ['journal of biological rhythms ', ' journal o…	26	0	[]	0	[]	4	['standard.wellcertified.com', 'standard.wellcertified.com', 'www.wellcertified.com', 'standard.wellcertified.com']	14470771	Allow all users (no expiry set)	26582	2007-11-28	Jcrawley3	142	0	2007-11-28	2007-11	2007
Chronotype	https://en.wikipedia.org/wiki/Chronotype	45	39	0.866667	['10.1016/j.ajp.2013.09.001', '10.1080/07420528.2020.1815758', '10.1098/rspb.2017.0967', '10.3109/07420528.2014.925470', '10.5271/sjweh.2608', '10.1371/journal.pgen.1006125', '10.1016/s0092-8674(02)00825-5', '10.1016/j.sleep.2017.07.001', '10.2147/nss.s6234', '10.2147/nss.s168905', '10.1037/0021-9010.74.5.728', '10.1081/cbi-200053536', None, None, '10.1177/0748730403259849', '10.1080/09291016.201…	[['journal of psychiatry ', ' asian journal of psychiatry '], ['chronobiology international '], [' proceedings. biological sciences '], [' chronobiology international '], ['journal of work', 'scandinavian journal of work'], [' plos genetics '], [' cell '], [' sleep medicine '], [' nature and science of sleep '], [' nature and science of sleep '], ['journal of applied psychology ', 'journal of app…	38	2	['www.circadian.org', 'www.absm.org']	0	[]	0	[]	14016472	Allow all users (no expiry set)	29885	2007-11-01	Hordaland	261	0	2007-11-01	2007-11	2007
Period (gene)	https://en.wikipedia.org/wiki/Period_(gene)	27	25	0.925926	['10.1016/0092-8674(84)90265-4', '10.1016/s0092-8674(02)00961-3', '10.1177/074873001129001791', '10.1073/pnas.0401472101', '10.1128/mcb.20.13.4888-4899.2000', '10.1128/mcb.17.7.3687', '10.1073/pnas.1132112100', '10.18632/aging.100103', '10.1093/hmg/ddl207', '10.1038/343536a0', '10.1098/rspb.1992.0128', '10.1073/pnas.68.9.2112', '10.1126/science.286.5440.768', '10.1371/journal.pbio.0060183', '10.1…	[[' cell '], [' cell '], [' j. biol. rhythms '], [' proc. natl. acad. sci. u.s.a. '], [' molecular cell biology '], [' molecular and cellular biology '], [' proc. natl. acad. sci. u.s.a. '], [' aging '], [' human molecular genetics '], [' nature '], [' proc. biol. sci. '], [' proc. natl. acad. sci. u.s.a. '], [' science '], [' plos biology '], [' cell '], [' proc. natl. acad. sci. u.s.a. '], [' j…	25	2	['www.sdbonline.org', 'flybase.org']	0	[]	0	[]	11329508	Allow all users (no expiry set)	20763	2007-05-20	Heida Maria	152	0	2007-05-20	2007-05	2007
E-box	https://en.wikipedia.org/wiki/E-box	40	40	1	['10.1016/j.mce.2006.03.007', '10.1128/mcb.17.7.3687', '10.1073/pnas.1302560110', '10.1038/nrn2215', '10.1210/en.2009-1252', '10.1186/1471-2199-9-1', '10.1016/s0092-8674(02)00722-5', '10.1038/nature01123', '10.1074/jbc.c901040199', '10.1101/gad.8.8.970', '10.1038/ng1738', '10.1073/pnas.0601565103', '10.1016/0092-8674(89)90434-0', '10.1016/0092-8674(89)90434-0', '10.1126/science.1987636', '10.1007…	[['molecular and cellular endocrinology'], [' mol cell biol '], [' proc natl acad sci u s a '], ['nature reviews neuroscience'], ['endocrinology'], ['bmc mol biol'], ['cell'], [' nature '], ['journal of biological chemistry', 'journal of biological chemistry'], [' genes dev '], [' nat. genet. '], [' proc natl acad sci usa '], ['[[cell '], [' science '], [' proc. natl. acad. sci. usa '], [' nuclei…	39	0	[]	0	[]	0	[]	11057890	Allow all users (no expiry set)	31546	2007-05-04	Weasler7	256	0	2007-05-04	2007-05	2007
Repressilator	https://en.wikipedia.org/wiki/Repressilator	14	13	0.928571	['10.1038/msb.2012.6', '10.1038/nature19841', '10.1073/pnas.0307095101', '10.1016/j.celrep.2012.09.006', '10.1016/j.tplants.2013.11.007', '10.1007/s11538-017-0292-3', '10.1016/j.cub.2012.07.025', '10.1371/journal.pone.0171263', '10.3390/medsci6030052', '10.1016/j.jspr.2019.03.003', '10.1038/35002125', '10.1007/s00285-019-01346-3', '10.1039/c5mb00012b', '22395476', '27732583', '15256602', '2308474…	[['molecular systems biology'], ['nature'], ['proceedings of the national academy of sciences of the united states of america'], ['cell reports'], ['trends in plant science'], ['bulletin of mathematical biology'], ['current biology'], ['plos one'], ['medical sciences'], ['journal of stored products research', 'journal of stored products research'], ['nature'], ['journal of mathematical biology', …	13	0	[]	0	[]	0	[]	9801523	Allow all users (no expiry set)	18483	2007-03-02	Timreid	63	0	2007-03-02	2007-03	2007
RAR-related orphan receptor gamma	https://en.wikipedia.org/wiki/RAR-related_orphan_receptor_gamma	30	27	0.9	['10.1517/14728222.11.6.737', '10.1038/nsmb925', '10.1002/(sici)1521-4141(199912)29:12<4072::aid-immu4072>3.0.co;2-e', '10.1006/bbrc.1994.2902', '10.1016/s1074-7613(00)80645-7', '10.1371/journal.pgen.1000023', '10.1016/j.cell.2006.07.035', '10.1006/geno.1997.4980', '10.1038/ni1022', '10.1016/s0378-1119(96)00504-5', '10.1126/science.1096472', '10.1126/science.288.5475.2369', '10.1016/j.cell.2019.0…	[[' expert opinion on therapeutic targets '], [' nature structural '], ['journal of immunology ', ' european journal of immunology '], [' biochemical and biophysical research communications '], [' immunity '], [' plos genetics '], [' cell '], [' genomics '], [' nature immunology '], [' gene '], [' science '], [' science '], ['cell '], [' immunological reviews '], [' pharmacological reviews '], ['…	27	0	[]	0	[]	2	['www.genengnews.com', 'markets.businessinsider.com']	14324232	Allow all users (no expiry set)	20464	2007-11-20	Boghog	83	1	2007-11-20	2007-11	2007
ARNTL	https://en.wikipedia.org/wiki/ARNTL	66	65	0.984848	['10.1074/jbc.272.13.8581', '10.1038/nsmb925', '10.1016/s0092-8674(01)00401-9', '10.1016/j.jphysparis.2017.06.002', '10.1038/cr.2012.170', '10.1007/978-3-642-25950-0_1', '10.1177/0748730414520663', '10.1016/s0092-8674(00)00205-1', '10.1007/s12576-016-0436-5', '10.1186/1471-2199-7-38', '10.1007/s13238-020-00713-x', '10.2174/1567202614666170718092010', '10.1038/mp.2008.10', '10.1038/nature00965', '…	[['journal of biological chemistry ', ' the journal of biological chemistry '], [' nature structural '], [' cell '], ['journal of physiology', ' journal of physiology'], [' cell research '], ['journal of biological rhythms ', ' journal of biological rhythms '], [' cell '], ['journal of physiological sciences ', ' the journal of physiological sciences '], [' bmc molecular biology '], [' protein ']…	64	1	['www.genecards.org']	0	[]	0	[]	19865510	Allow all users (no expiry set)	44573	2007-10-04	Andrew Su	339	4	2007-10-04	2007-10	2007
Rev-ErbA alpha	https://en.wikipedia.org/wiki/Rev-ErbA_alpha	52	50	0.961538	['10.1126/science.1090100', '10.1073/pnas.0404720101', '10.1016/j.cmet.2013.12.009', '10.1177/0748730405277232', '10.1016/s0092-8674(02)00825-5', '10.1128/mcb.9.3.1128', '10.1371/journal.pone.0227720', '10.1126/sciimmunol.aay7501', '10.1073/pnas.93.8.3553', '10.1016/s1097-2765(00)80084-2', '10.1210/mend.12.2.0061', '10.1016/s0092-8674(00)81199-x', '10.1073/pnas.1812405116', '10.1194/jlr.m200386-j…	[[' science '], [' proceedings of the national academy of sciences of the united states of america '], ['cell metabolism'], ['journal of biological rhythms', 'journal of biological rhythms'], ['cell'], ['molecular and cellular biology'], ['plos one'], ['science immunology'], [' proceedings of the national academy of sciences of the united states of america '], [' molecular cell '], [' molecular e…	49	1	['www.genecards.org']	0	[]	0	[]	13530834	Allow all users (no expiry set)	36998	2007-10-02	ProteinBoxBot	67	0	2007-10-02	2007-10	2007
Animal migration	https://en.wikipedia.org/wiki/Animal_migration	50	25	0.5	['10.1038/s41598-019-51884-5', '10.1023/b:hydr.0000008488.33614.62', '10.2989/1814232x.2010.519451', '10.1242/jeb.199.1.39', '10.1242/jeb.02629', '10.1038/428909a', '10.1371/journal.pone.0000937', '10.1111/j.1600-0587.2012.07738.x', '10.1093/icesjms/fsp067', '10.4319/lo.1981.26.3.0414', '10.1126/science.1166664', '10.1007/3-540-26604-6_7', '10.1007/s10750-012-1237-3', '10.1.1.463.6977&rep=rep1&ty…	[['[[scientific reports'], ['[[hydrobiologia'], ['journal of marine science ', 'african journal of marine science '], ['journal of experimental biology', '[[journal of experimental biology'], ['journal of experimental biology ', 'journal of experimental biology '], ['nature '], ['plos one '], ['ecography '], ['journal of marine science ', 'journal of marine science '], ['[[limnology and oceanogra…	24	5	['www.allaboutbirds.org', 'www.movebank.org', 'www.psc.org', 'whc.unesco.org', 'www.batconservation.org']	1	['parksaustralia.gov']	6	['www.ngorongorotanzania.com', 'www.newscientist.com', 'education.nationalgeographic.com', 'www.newscientist.com', 'thewordpoint.com', 'www.nationalgeographic.com']	9628780	Allow all users (no expiry set)	34770	2007-02-21	Skysmith	525	0	2007-02-21	2007-02	2007
RAR-related orphan receptor alpha	https://en.wikipedia.org/wiki/RAR-related_orphan_receptor_alpha	35	35	1	['10.1016/j.neuron.2004.08.009', '10.1074/jbc.270.13.7037', '10.1126/sciimmunol.aaf8864', '10.1016/s0167-4781(00)00237-2', '10.1016/s1574-3349(06)16010-x', '10.1038/nrd4100', '10.1016/s0896-6273(03)00769-4', '10.1074/jbc.m400302200', '10.3892/or.9.5.1139', '10.1093/nar/27.2.411', '10.4049/jimmunol.180.7.4785', '10.1093/hmg/ddl207', '10.1006/bbrc.1996.1471', '10.1073/pnas.150246097', '10.1158/0008…	[[' neuron '], ['journal of biological chemistry ', ' the journal of biological chemistry '], [' science immunology '], [' biochimica et biophysica acta '], [' advances in developmental biology '], [' nature reviews. drug discovery '], [' neuron '], ['journal of biological chemistry ', ' the journal of biological chemistry '], [' oncology reports '], [' nucleic acids research '], ['journal of imm…	35	0	[]	0	[]	0	[]	13567555	Allow all users (no expiry set)	24904	2007-10-04	Andrew Su	75	0	2007-10-04	2007-10	2007
Retinohypothalamic tract	https://en.wikipedia.org/wiki/Retinohypothalamic_tract	7	1	0.142857	['10.1038/nn768', '11713469', None]	[['[[nat. neurosci.']]	1	0	[]	0	[]	1	['www.mhprofessional.com']	9090258	Allow all users (no expiry set)	6404	2007-01-24	Lestar	78	0	2007-01-24	2007-01	2007
NPAS2	https://en.wikipedia.org/wiki/NPAS2	19	17	0.894737	['10.1016/s0092-8674(01)00401-9', '10.1096/fasebj.28.1_supplement.579.3', '10.1007/s10549-009-0484-0', '10.1073/pnas.95.10.5474', '10.1038/nn1884', '10.1074/jbc.m311973200', '10.1126/science.288.5474.2226', '10.1038/npp.2009.230', '10.1038/cddis.2017.131', '10.1073/pnas.94.2.713', '10.1073/pnas.94.2.713', '10.1080/07853890701278795', '10.1007/s12041-008-0066-7', '10.1016/j.tcb.2006.09.005', '10.1…	[[' cell '], [' the faseb journal '], [' breast cancer research and treatment '], [' proceedings of the national academy of sciences of the united states of america '], [' nature neuroscience '], ['journal of biological chemistry ', ' the journal of biological chemistry '], [' science '], [' neuropsychopharmacology '], [' cell death '], [' proceedings of the national academy of sciences of the un…	17	2	['www.informatics.jax.org', 'www.omim.org']	0	[]	0	[]	13530734	Allow all users (no expiry set)	18744	2007-10-02	ProteinBoxBot	89	0	2007-10-02	2007-10	2007
Cyclin-dependent kinase 5	https://en.wikipedia.org/wiki/Cyclin-dependent_kinase_5	59	40	0.677966	['10.1007/s12035-017-0525-3', '10.1016/j.molcel.2017.07.017', '10.3390/biomedicines7040088', '10.1074/jbc.274.7.4027', '10.7554/elife.50925', '10.1046/j.1432-1327.2001.02023.x', '10.1007/s12035-015-9369-x', '10.1038/nrn2480', '10.1159/000074620', '10.1084/jem.20100876', '10.1182/blood.v97.12.3763', '10.1080/13550280290167885', '10.1084/jem.20100876', '10.1523/jneurosci.23-12-04975.2003', '10.1016…	[[' molecular neurobiology '], [' molecular cell '], [' biomedicines '], ['journal of biological chemistry ', ' the journal of biological chemistry '], [' elife '], ['journal of biochemistry ', ' european journal of biochemistry '], [' molecular neurobiology '], [' nature reviews. neuroscience '], [' neuro-signals '], ['journal of experimental medicine ', ' the journal of experimental medicine ']…	40	11	['www.uniprot.org', 'www.uniprot.org', 'www.genecards.org', 'www.uniprot.org', 'www.genecards.org', 'www.rcsb.org', 'www.genecards.org', 'www.genecards.org', 'omim.org', 'www.proteinatlas.org', 'www.genecards.org']	0	[]	0	[]	15668075	Allow all users (no expiry set)	42969	2007-05-28	Creidieki	174	22	2007-05-28	2007-05	2007
Spodoptera litura	https://en.wikipedia.org/wiki/Spodoptera_litura	16	13	0.8125	['10.1046/j.1570-7458.1997.00149.x', '10.1017/s0007485307004841', '10.3389/fevo.2014.00018', '10.1016/j.pestbp.2012.05.001', '10.1111/phen.12185', '10.1007/s10905-013-9414-4', '10.1016/j.jinsphys.2010.06.014', '10.1006/jipa.1994.1028', '10.1111/j.1440-6055.1979.tb00868.x', '10.1111/epp.12258', '10.1002/ps.1681', '10.1603/en10118', '10.1653/024.099.sp115', None, '17411481', None, None, None, None,…	[['entomologia experimentalis et applicata'], ['bulletin of entomological research'], ['frontiers in ecology and evolution'], ['pesticide biochemistry and physiology'], ['physiological entomology'], ['journal of insect behavior', 'journal of insect behavior'], ['journal of insect physiology ', 'journal of insect physiology '], ['journal of invertebrate pathology', '[[journal of invertebrate patho…	13	2	['www.cabi.org', 'idtools.org']	0	[]	0	[]	11243823	Allow all users (no expiry set)	24544	2007-05-15	AshLin	100	0	2007-05-15	2007-05	2007
Peroxiredoxin	https://en.wikipedia.org/wiki/Peroxiredoxin	19	19	1	['10.1371/journal.pcbi.1005284', '10.1016/s0968-0004(02)00003-8', '10.1016/j.ceb.2005.02.004', '10.1016/j.abb.2004.09.006', '10.1002/prot.22936', '10.1073/pnas.0700481104', '10.1073/pnas.91.15.7017', None, '10.1016/j.freeradbiomed.2007.03.034', '10.1016/j.str.2016.07.012', '10.1146/annurev-biochem-060815-014431', '10.1042/bj20080690', '10.1093/pcp/pch114', '10.1046/j.1365-313x.1997.12010179.x', '…	[[' plos comput biol '], [' trends biochem. sci. '], [' curr. opin. cell biol. '], [' arch. biochem. biophys. '], [' proteins '], [' proc. natl. acad. sci. u.s.a. '], [' proceedings of the national academy of sciences of the united states of america'], [' biofactors '], [' free radic. biol. med. '], ['structure'], ['annual review of biochemistry'], [' biochem. j. '], [' plant cell physiol. '], ['…	19	0	[]	0	[]	0	[]	9675788	Allow all users (no expiry set)	15127	2007-02-23	TimVickers	130	1	2007-02-23	2007-02	2007
Rev-ErbA beta	https://en.wikipedia.org/wiki/Rev-ErbA_beta	16	14	0.875	['10.1006/geno.1998.5683', '10.1074/jbc.m413949200', '10.1371/journal.pbio.1000043', '10.1101/gad.186858.112', '10.1126/science.1150179', '10.1016/j.jmb.2007.08.037', '10.1210/me.2007-0519', '10.1016/j.bbrc.2009.08.045', '10.1093/nar/gkz966', None, '10.1016/s1097-2765(00)80084-2', '10.1038/s41598-019-46656-0', '10.1006/bbrc.1994.2424', '10.1210/mend.8.8.7997240', '10198169', '15623503', '19243223…	[['genomics'], ['journal of biological chemistry', 'the journal of biological chemistry'], ['plos biology'], ['genes '], ['science'], ['journal of molecular biology', 'journal of molecular biology'], ['molecular endocrinology'], [' biochemical and biophysical research communications '], ['nucleic acids research'], ['biochemistry and molecular biology international'], ['molecular cell'], ['scienti…	14	1	['www.genecards.org']	0	[]	0	[]	13571349	Allow all users (no expiry set)	16468	2007-10-04	Andrew Su	61	0	2007-10-04	2007-10	2007
PFKFB3	https://en.wikipedia.org/wiki/PFKFB3	42	40	0.952381	['10.1038/s41598-019-48196-z', '10.1158/1535-7163.mct-13-0097', '10.1074/jbc.m110978200', '10.1038/ncb1881', '10.1159/000111349', '10.1210/mend.11.4.9909', '10.1038/s41598-019-48196-z', '10.1042/bj20121886', '10.1002/(sici)1097-0215(19991112)83:4<456::aid-ijc4>3.0.co;2-5', '10.1159/000015181', '10.1186/2049-3002-2-2', '10.1186/2049-3002-2-2', '10.4161/auto.27345', '10.1016/j.cell.2013.06.037', '1…	[[' scientific reports '], [' molecular cancer therapeutics '], ['journal of biological chemistry ', ' the journal of biological chemistry '], [' nat cell biol '], [' dev neurosci '], [' molecular endocrinology '], [' the biochemical journal '], ['journal of cancer ', ' international journal of cancer '], [' cytogenetics and cell genetics '], [' cancer '], [' autophagy '], [' cell '], ['journal o…	40	0	[]	1	['clinicaltrials.gov']	1	['insiderlouisville.com']	14771618	Allow all users (no expiry set)	32092	2007-12-18	ProteinBoxBot	109	1	2007-12-18	2007-12	2007
CSNK1D	https://en.wikipedia.org/wiki/CSNK1D	198	198	1	['10.1126/science.1069193', '10.1002/ijc.22368', '10.1038/s41574-018-0122-1', '10.3389/fphar.2018.00738', '10.1124/jpet.107.122846', '10.1073/pnas.0906651106', '10.1093/nar/26.8.1870', '10.1002/dvdy.10174', '10.1128/mcb.01603-12', '10.1007/s00401-011-0871-6', '10.1038/srep34472', '10.1177/216507999103900306', '10.1016/s0021-9258(18)53265-8', '10.1242/jcs.068122', '10.1016/j.mce.2015.02.010', '10.…	[[' science '], ['journal of cancer ', ' international journal of cancer '], [' nature reviews. endocrinology '], [' frontiers in pharmacology '], ['journal of pharmacology and experimental therapeutics ', ' the journal of pharmacology and experimental therapeutics '], [' proceedings of the national academy of sciences of the united states of america '], [' nucleic acids research '], [' developme…	198	0	[]	0	[]	0	[]	13544333	Allow all users (no expiry set)	120411	2007-10-03	ProteinBoxBot	79	0	2007-10-03	2007-10	2007
Risk factors for breast cancer	https://en.wikipedia.org/wiki/Risk_factors_for_breast_cancer	137	100	0.729927	['10.7150/ijms.5.189', '10.2105/ajph.2008.159228', '10.1001/jama.295.23.joc60074', '10.1001/archinte.167.10.1050', '10.1023/a:1022268103136', '10.1186/bcr1839', '10.1038/bjc.1996.119', '10.1111/j.1525-1497.2004.30354.x', '10.1007/s10552-006-0102-y', '10.1093/jnci/djj356', '10.1038/sj.bjc.6601626', '10.1515/reveh.2008.23.1.1', '10.1001/jama.285.23.2975', '10.1001/jama.279.12.922', '10.1002/ijc.233…	[['journal of medical sciences ', ' international journal of medical sciences '], ['journal of public health ', ' american journal of public health '], [' jama '], [' archives of internal medicine '], [' cancer and metastasis reviews '], [' breast cancer research '], ['journal of cancer ', ' british journal of cancer '], ['journal of general internal medicine ', ' journal of general internal medi…	99	10	['www.sciencebasedmedicine.org', 'www.npr.org', 'cancerhelp.cancerresearchuk.org', 'www.aicr.org', 'repositories.cdlib.org', 'info.cancerresearchuk.org', 'www.cancer.org', 'www.loe.org', 'www.cancer.org', 'ww5.komen.org']	4	['www.cancer.gov', 'dhfs.wisconsin.gov', 'www.ahrq.gov', 'www.surgeongeneral.gov']	6	['www.medscape.com', 'badgerherald.com', 'www.abstractsonline.com', 'afp.google.com', 'books.google.com', 'www.abstractsonline.com']	13704917	Allow all users (no expiry set)	106114	2007-10-13	Optigan13	578	9	2007-10-13	2007-10	2007
Circadian advantage	https://en.wikipedia.org/wiki/Circadian_advantage	27	10	0.37037	['10.1093/sleep/zsy061.171', '10.1073/pnas.1516442113', '10.1126/science.1115581', '10.1126/science.290.5499.2110', '10.1038/nrmicro.2016.196', '10.1073/pnas.95.15.8660', '10.1038/377583a0', None, '10.1371/journal.pgen.1005922', '10.1123/ijspp.4.3.394', None, '26715747', '16040710', '11118138', '28216658', '9671734', '7566168', '9381059', '26982486', '19953826', None, '4725470', None, None, '5696…	[[' sleep '], [' proceedings of the national academy of sciences of the united states of america '], [' science '], [' science '], [' nature reviews. microbiology '], [' proceedings of the national academy of sciences of the united states of america '], [' nature '], [' sleep '], [' plos genetics '], ['journal of sports physiology and performance ', ' international journal of sports physiology an…	10	3	['www.sciencenews.org', 'www.sciencenews.org', 'aasm.org']	0	[]	11	['www.bloomberg.com', 'www.wsj.com', 'washingtonpost.com', 'www.sciencefriday.com', 'www.sciencedaily.com', 'www.chicagotribune.com', 'arstechnica.com', 'latimesblogs.latimes.com', 'www.nytimes.com', 'www.sciam.com', 'www.medpagetoday.com']	17971017	Allow all users (no expiry set)	16850	2008-06-16	Wcwinter	125	0	2008-06-16	2008-06	2008
Sundowning	https://en.wikipedia.org/wiki/Sundowning	30	25	0.833333	['10.2165/00002512-199710010-00002', '10.1111/j.1532-5415.1992.tb01853.x', '10.3389/fmed.2016.00073', None, None, '10.1016/j.expneurol.2012.05.005', '10.1016/j.neulet.2019.03.050', '10.1136/bmjopen-2016-012759', '10.3389/fmolb.2021.644747', '10.1093/sleep/zsz023', '10.1111/j.1532-5415.1987.tb01337.x', '10.1016/j.jamda.2019.03.001', '10.1016/j.neuroscience.2011.09.036', '10.1177/0891988703255684',…	[[' drugs '], ['journal of the american geriatrics society', 'journal of the american geriatrics society'], [' frontiers in medicine '], [' experimental neurology '], [' neuroscience letters '], [' bmj open '], [' frontiers in molecular biosciences '], [' sleep '], ['journal of the american geriatrics society ', ' journal of the american geriatrics society '], ['journal of the american medical di…	23	1	['www.alz.org']	1	['www.nia.nih.gov']	1	['mayoclinic.com']	18936256	Allow all users (no expiry set)	24162	2008-08-19	Orangemarlin	301	4	2008-08-19	2008-08	2008
Xerocole	https://en.wikipedia.org/wiki/Xerocole	43	2	0.0465116	['10.1161/01.res.17.4.303', '10.1152/physrev.1952.32.2.135', '4953625', None, None, None]	[[' circulation research '], [' physiological reviews']]	2	5	['www.asknature.org', 'www.lpzoo.org', 'www.seaworld.org', 'science.jrank.org', 'www.amnh.org']	0	[]	20	['books.google.com', 'books.google.com', 'books.google.com', 'books.google.com', 'books.google.com', 'books.google.com', 'books.google.com', 'books.google.com', 'animals.nationalgeographic.com', 'www.cliffsnotes.com', 'books.google.com', 'books.google.com', 'books.google.com', 'books.google.com', 'www.bronxzoo.com', 'books.google.com', 'www.buzzle.com', 'books.google.com', 'medical-dictionary.the…	18588842	Allow all users (no expiry set)	34336	2008-07-26	Munita Prasad	308	0	2008-07-26	2008-07	2008
BHLHE41	https://en.wikipedia.org/wiki/BHLHE41	41	32	0.780488	['10.1006/bbrc.2000.4133', '10.1074/jbc.m210427200', '10.1016/b978-0-12-405943-6.00010-5', None, '10.1111/j.1356-9597.2004.00722.x', '10.1111/j.1432-0436.2008.00285.x', '10.1038/bonekey.2016.80', '10.5665/sleep.3924', '10.1016/j.conb.2013.04.014', '10.1016/j.expneurol.2012.07.012', '10.1016/b978-0-12-405943-6.00009-9', '10.1038/ni.1821', '10.1073/pnas.1423989112', '10.1016/j.modgep.2004.04.007', …	[[' biochemical and biophysical research communications '], ['journal of biological chemistry ', ' the journal of biological chemistry '], [' current topics in developmental biology '], ['journal of cancer research ', ' american journal of cancer research '], [' genes to cells '], [' differentiation'], [' bonekey reports '], [' sleep '], [' current opinion in neurobiology '], [' experimental neur…	32	9	['www.genecards.org', 'www.ensembl.org', 'www.ensembl.org', 'www.ensembl.org', 'www.genenames.org', 'www.genenames.org', 'www.ensembl.org', 'www.ensembl.org', 'www.ensembl.org']	0	[]	0	[]	15416683	Allow all users (no expiry set)	27859	2008-01-25	ProteinBoxBot	176	0	2008-01-25	2008-01	2008
Biology of depression	https://en.wikipedia.org/wiki/Biology_of_depression	160	152	0.95	['10.1038/sj.mp.4002088', '10.1007/s10608-007-9128-z', '10.1002/j.2051-5545.2010.tb00298.x', '10.1016/j.psyneuen.2008.03.008', None, '10.2174/1570159x13666150310002540', '10.1016/s0959-4388(00)00203-8', '10.1017/s0954579407000600', '10.3758/cabn.10.4.470', '10.1111/gbb.12049', '10.3389/fnins.2018.00386', '10.1016/j.yebeh.2013.10.020', '10.3389/fnbeh.2015.00049', '10.1016/j.psyneuen.2013.12.004', …	[['molecular psychiatry'], ['cognitive therapy and research'], ['world psychiatry'], ['psychoneuroendocrinology'], ['journal of clinical psychiatry ', 'journal of clinical psychiatry '], ['current neuropharmacology '], ['current opinion in neurobiology'], ['dev. psychopathol. '], ['cognitive'], ['genes'], ['frontiers in neuroscience'], ['epilepsy '], ['frontiers in behavioral neuroscience'], ['ps…	151	0	[]	0	[]	0	[]	19477293	Allow all users (no expiry set)	122712	2008-09-26	Looie496	697	4	2008-09-26	2008-09	2008
Bacterial circadian rhythm	https://en.wikipedia.org/wiki/Bacterial_circadian_rhythm	45	40	0.888889	['10.1038/nature02533', '10.1073/pnas.0912673106', '10.1073/pnas.0800526105', '10.1074/jbc.m411284200', '10.1126/science.1108451', '10.1126/science.1102540', '10.1073/pnas.0404768101', '10.1099/13500872-141-3-535', '10.1074/jbc.tm117.001433', '10.1073/pnas.0706069104', '10.1126/science.7973706', '10.1016/j.molcel.2004.07.013', '10.1073/pnas.0403906101', '10.1038/sj.emboj.7601086', '10.1073/pnas.9…	[[' nature '], [' proceedings of the national academy of sciences of the united states of america '], [' proceedings of the national academy of sciences of the united states of america '], ['journal of biological chemistry ', ' the journal of biological chemistry '], [' science '], [' science '], [' proceedings of the national academy of sciences of the united states of america '], [' microbiolog…	40	0	[]	0	[]	0	[]	22398456	Allow all users (no expiry set)	29629	2009-04-13	Carl Hirschie Johnson	69	0	2009-04-13	2009-04	2009
Joseph Takahashi	https://en.wikipedia.org/wiki/Joseph_Takahashi	26	17	0.653846	['10.1126/science.1195262', '10.1016/j.cell.2007.04.030', '10.1126/science.1195027', '10.1016/s0092-8674(00)80245-7', '10.1126/science.1108750', '10.1126/science.280.5369.1564', '10.1073/pnas.77.4.2319', '10.1038/308186a0', '10.1073/pnas.0308709101', '10.1016/0896-6273(90)90303-w', '10.1126/science.1646483', '10.1073/pnas.0401895101', '10.1523/jneurosci.20-21-08138.2000', '10.1126/science.1171641…	[['science'], [' cell '], ['science '], ['cell '], ['science '], ['science '], ['proc. natl. acad. sci. '], ['nature '], ['pnas'], ['neuron '], ['science '], ['proceedings of the national academy of sciences '], ['journal of neuroscience ', 'the journal of neuroscience '], [' science'], ['science '], ['science '], ['journal of neuroscience ', 'journal of neuroscience ']]	17	2	['www.hhmi.org', 'www.hhmi.org']	0	[]	4	['www.nytimes.com', 'www.hypnion.com', 'www.nytimes.com', 'investing.businessweek.com']	22604261	Allow all users (no expiry set)	23483	2009-04-28	Madcoverboy	187	0	2009-04-28	2009-04	2009
Russell Foster	https://en.wikipedia.org/wiki/Russell_Foster	25	7	0.28	['10.1126/science.284.5413.505', '10.1007/bf00615251', '10.1126/science.1076701', '10.1007/bf00198171', '10.1126/science.1069609', '10.1038/313050a0', '10.1126/science.2305266', '10205062', '3625579', '12481140', '1941717', '11834834', '3965970', '2305266', None, None, None, None, '2885915', None, None]	[['science'], ['journal of comparative physiology a ', ' journal of comparative physiology a '], ['science'], ['journal of comparative physiology a ', 'journal of comparative physiology a '], ['science'], ['nature'], ['science']]	7	3	['royalsociety.org', 'iovs.arvojournals.org', 'royalsociety.org']	1	['www.gov']	3	['aschoff-honma.wixsite.com', 'www.dellam.com', 'www.tnr.com']	23501073	Allow all users (no expiry set)	13806	2009-07-05	Hordaland	121	1	2009-07-05	2009-07	2009
Oscillating gene	https://en.wikipedia.org/wiki/Oscillating_gene	24	21	0.875	['10.1126/science.1108451', '10.1007/bf00340159', '10.1016/s0092-8674(00)81224-6', '10.1523/jneurosci.19-03-01115.1999', '10.1038/nature00965', '10.1073/pnas.96.16.8819', '10.1074/jbc.m109.025064', '10.1016/s0092-8674(00)80566-8', '10.1101/gad.1404406', '10.1529/biophysj.105.064204', '10.1038/nsmb.1578', '10.1016/s0092-8674(00)80245-7', '10.4161/trns.2.3.15637', '10.1126/science.286.5440.768', '1…	[[' science '], [' zeitschrift f√ºr vergleichende physiologie '], [' cell '], [' j. neurosci. '], [' nature '], [' proc. natl. acad. sci. u.s.a. '], ['journal of biological chemistry ', ' the journal of biological chemistry '], [' cell '], [' genes dev '], [' biophys. j. '], [' nat struct mol biol '], [' cell '], [' landes bioscience '], [' science '], [' experimental neurobiology '], [' j. biol.…	21	0	[]	0	[]	0	[]	21923868	Allow all users (no expiry set)	20551	2009-03-11	Michael Hardy	116	1	2009-03-11	2009-03	2009
Steven M. Reppert	https://en.wikipedia.org/wiki/Steven_M._Reppert	47	33	0.702128	['10.1038/nature07183', '10.1101/gr.145599.112', '10.1016/j.celrep.2016.03.057', '10.1038/ncomms1965', '10.1038/nn1884', '10.1242/jeb.199.1.93', '10.1038/nature13812', '10.1016/j.cell.2011.11.009', '10.1016/j.cell.2011.09.052', '10.1210/mend.10.11.8923472', '10.1093/nar/gks1057', '10.1093/molbev/msm011', '10.1126/science.1176221', '10.1073/pnas.92.19.8734', '10.1016/j.tins.2010.04.004', '10.1002/…	[['nature '], ['genome research '], ['cell reports '], ['nature communications '], ['nature neuroscience '], ['journal of experimental biology', 'the journal of experimental biology'], ['nature '], ['cell '], ['cell '], ['molecular endocrinology '], ['nucleic acids research '], ['molecular biology and evolution '], ['science '], ['proceedings of the national academy of sciences '], ['trends in ne…	32	3	['www.aaas.org', 'www.aps-spr.org', 'www.sciencenews.org']	1	['neuroscience.nih.gov']	7	['www.nytimes.com', 'www.scientificamerican.com', 'praguemonitor.com', 'www.wsj.com', 'www.the-scientist.com', 'www.patentbuddy.com', 'www.boston.com']	25120607	Allow all users (no expiry set)	35940	2009-11-18	Dan Plexi	248	1	2009-11-18	2009-11	2009
Lighting for the elderly	https://en.wikipedia.org/wiki/Lighting_for_the_elderly	27	17	0.62963	['10.1111/j.1444-0938.2005.tb06699.x', '10.1016/0006-3223(94)00221-n', '10.1111/j.1600-0447.1994.tb01477.x', '10.1002/gps.1125', '10.1186/1740-3391-6-7', '10.1176/ajp.149.8.1028', '10.1159/000023162', '10.3109/07420529808993200', '10.1002/gps.852', '10.1177/1477153507087299', '10.1016/s0006-3223(01)01200-8', '10.1016/s1087-0792(97)90002-2', '10.1016/0165-1781(95)02550-g', '10.1046/j.1440-1819.199…	[[' clinical and experimental optometry '], [' biol psychiatry '], [' acta psychiatrica scandinavica '], [' int j geriatr psychiatry '], ['journal of circadian rhythms ', ' journal of circadian rhythms '], ['journal of psychiatry ', ' american journal of psychiatry '], [' horm res '], [' chronobiol. int. '], [' int j geriatr psychiatry '], [' lighting research and technology '], [' biological psy…	17	0	[]	0	[]	0	[]	26657251	Allow all users (no expiry set)	21780	2010-03-22	Sherazade96	86	0	2010-03-22	2010-03	2010
Serge Daan	https://en.wikipedia.org/wiki/Serge_Daan	6	0	0	[]	[]	0	0	[]	0	[]	0	[]	27375580	Allow all users (no expiry set)	13539	2010-05-16	Marlieve	86	0	2010-05-16	2010-05	2010
Ronald J. Konopka	https://en.wikipedia.org/wiki/Ronald_J._Konopka	14	10	0.714286	['10.1073/pnas.96.16.8819', '10.1093/genetics/125.3.557', '10.1146/annurev.ge.21.120187.001303', '10.1038/279236a0', '10.3109/01677069109066214', '10.1002/neu.480110407', '10.1080/01677060701695391', '10.1007/bf01417860', '10.1016/j.cell.2015.03.038', '10.1073/pnas.68.9.2112', '10430850', '2116357', '3327464', '440433', '2030465', '7400816', '18161586', None, '26042238', '5002428', '33693', '1204…	[[' proc. natl. acad. sci. u.s.a. '], [' genetics '], ['annu. rev. genet.'], ['nature '], [' j. neurogenet. '], ['journal of neurobiology', 'journal of neurobiology'], ['j. neurogenet. '], [' j. comp. physiol. '], ['cell'], [' proc. natl. acad. sci. ']]	10	2	['www.dana.org', 'www.genetics.org']	0	[]	1	['books.google.com']	31354222	Allow all users (no expiry set)	13652	2011-03-31	C1ock122	86	0	2011-03-31	2011-03	2011
Pigment dispersing factor	https://en.wikipedia.org/wiki/Pigment_dispersing_factor	29	26	0.896552	['10.1523/jneurosci.20-09-03339.2000', '10.1371/journal.pone.0011628', '10.1371/journal.pone.0008298', '10.1002/cne.22311', '10.1016/j.cub.2011.03.027', '10.1371/journal.pbio.1001810', '10.1177/0748730410388746', '10.1371/journal.pone.0108757', '10.1016/j.ygcen.2007.04.018', '10.1371/journal.pbio.1000154', '10.1016/j.cub.2010.02.056', '10.1016/j.cois.2014.05.002', '10.1073/pnas.1402562111', '10.1…	[[' j. neurosci. '], ['plos one '], [' plos one '], ['journal of comparative neurology', 'the journal of comparative neurology'], [' curr. biol. '], ['plos biology'], [' j. biol. rhythms '], ['plos one'], ['general and comparative endocrinology'], ['plos biol. '], [' curr. biol. '], ['current opinion in insect science'], ['proc natl acad sci u s a'], [' annals of the new york academy of sciences …	26	2	['flybase.org', 'www.sdbonline.org']	0	[]	1	['medical-dictionary.thefreedictionary.com']	31354385	Allow all users (no expiry set)	29971	2011-03-31	C1ock122	199	0	2011-03-31	2011-03	2011
Fred W. Turek	https://en.wikipedia.org/wiki/Fred_W._Turek	8	1	0.125	['10.1146/knowable-012821-1', None, None]	[['knowable magazine ']]	1	2	['www.sleepresearchsociety.org', 'www.gf.org']	0	[]	0	[]	34020979	Allow all users (no expiry set)	10083	2011-12-11	Novaseminary	91	0	2011-12-11	2011-12	2011
Colin Pittendrigh	https://en.wikipedia.org/wiki/Colin_Pittendrigh	26	9	0.346154	['10.1073/pnas.40.10.1018', '10.1007/bf01417857', '10.3109/01677068909107096', '10.1177/074873040001500301', '10.1007/bf01417859', '10.2307/2405616', '10.2307/2405616', '10.1007/bf01417856', '10.1038/381024a0', '10.1007/bf01417860', '16589583', None, '2506319', '10885874', None, '18860235', '18860235', None, '8609980', None, '534216', None, None, None, None, None, None, None, None, None]	[[' proc natl acad sci usa '], ['journal of comparative physiology a ', 'journal of comparative physiology a '], [' j neurogenet '], ['journal of biological rhythms', 'journal of biological rhythms'], ['journal of comparative physiology a ', 'journal of comparative physiology a '], ['evolution'], ['journal of comparative physiology a ', 'journal of comparative physiology a '], ['[[nature '], ['jo…	9	3	['www.srbr.org', 'search.amphilsoc.org', 'www.srbr.org']	0	[]	1	['www.dokkennelson.com']	31329449	Allow all users (no expiry set)	26471	2011-03-29	PanzA1370	318	1	2011-03-29	2011-03	2011
Synurbization	https://en.wikipedia.org/wiki/Synurbization	7	3	0.428571	['10.1007/s11252-008-0060-0', '10.1890/0012-9623(2006)87[387:ufwppa]2.0.co;2', '10.1016/j.landurbplan.2012.04.003', None, None, None, None, None, None]	[['urban ecosystems'], ['bulletin of the ecological society of america'], ['landscape and urban planning']]	3	1	['en.wikipedia.org']	0	[]	1	['www.merriam-webster.com']	33187285	Allow all users (no expiry set)	8551	2011-09-23	Freecat987	31	0	2011-09-23	2011-09	2011
Ruth Lyttle Satter	https://en.wikipedia.org/wiki/Ruth_Lyttle_Satter	11	5	0.454545	['org/10.1104/pp.54.4.427', '10.1177/074873049100600102', '10.1126/science.174.4008.518', 'org/10.1093/aob/mcm278', 'org/10.1016/j.febslet.2007.04.002', None, None, '17745744', None, None, None, None, None, None, None]	[['science ']]	1	1	['www.ams.org']	0	[]	2	['www.legacy.com', 'www.nytimes.com']	37554212	Allow all users (no expiry set)	12890	2012-11-05	Chris Howard	64	0	2012-11-05	2012-11	2012
Neuroscience of rhythm	https://en.wikipedia.org/wiki/Neuroscience_of_rhythm	19	11	0.578947	['10.1152/japplphysiol.00910.2006', '10.1093/brain/117.5.1143', '10.1016/s0304-3940(97)00964-6', '10.1007/978-3-642-60946-6_106', '10.1038/nn.2336', '10.1152/jn.1997.77.6.3401', '10.1162/jocn.2007.19.5.893', '10.1111/j.1469-7793.1999.0559v.x', '10.1111/j.1469-7793.1997.225bo.x', '10.1113/jphysiol.1995.sp021104', '10.1038/npg.els.0000032', '17095634', '7953595', None, None, '19525945', '9212286', …	[['journal of applied physiology', 'journal of applied physiology'], ['brain '], ['neuroscience letters '], ['comprehensive human physiology '], ['nature neuroscience '], ['journal of neurophysiology ', 'journal of neurophysiology '], ['journal of cognitive neuroscience ', 'journal of cognitive neuroscience '], ['journal of physiology ', 'journal of physiology '], ['journal of physiology ', 'jour…	10	0	[]	0	[]	1	['www.youtube.com']	37689509	Allow all users (no expiry set)	19391	2012-11-19	Dfieni3	96	1	2012-11-19	2012-11	2012
Mir-279 microRNA precursor family	https://en.wikipedia.org/wiki/Mir-279_microRNA_precursor_family	9	9	1	['10.1016/j.cell.2011.12.024', '10.1038/ncb2316', '10.1371/journal.pgen.1005245', '10.1038/ncb2316', '10.1523/jneurosci.2592-11.2011', '10.1016/j.cell.2011.12.024', '10.3389/fendo.2018.00402', '10.1016/s1534-5807(02)00412-4', '10.1002/bies.20780', '10.1016/s0959-437x(00)00217-3', '10.1126/science.1149483', '22305007', '21857668', '26042831', None, '22049409', '22305007', '30123182', '12586061', '…	[['cell'], [' nature cell biology '], ['plos genetics'], ['j neurosci '], ['frontiers in endocrinology'], ['developmental cell'], [' bioessays '], ['current opinion in genetics '], [' science ']]	9	0	[]	0	[]	0	[]	36373509	Allow all users (no expiry set)	9506	2012-07-09	User1311	32	0	2012-07-09	2012-07	2012
Samer Hattar	https://en.wikipedia.org/wiki/Samer_Hattar	18	9	0.5	['10.1038/nature11752', '10.1126/science.1234152', '10.7554/elife.04979', '10.1016/s0169-328x(96)00031-9', '10.4137/jen.s11267', '10.1523/jneurosci.4132-11.2011', '10.1016/j.conb.2013.08.006', '10.1038/nature00965', '10.3389/fnsys.2014.00126', '23151474', '23620046', '25735038', '9013774', '25157207', '22072661', '24492089', '12198538', '25071478', None, None, '4374525', None, '4089729', '3267581…	[['nature'], ['science'], ['elife'], ['molecular brain research'], ['journal of experimental neuroscience', ' journal of experimental neuroscience'], ['journal of neuroscience', 'the journal of neuroscience'], [' current opinion in neurobiology'], ['nature'], [' frontiers in systems neuroscience']]	9	1	['www.hopkinsmedicine.org']	0	[]	1	['books.google.com']	39093077	Allow all users (no expiry set)	19734	2013-04-12	SGL333	188	0	2013-04-12	2013-04	2013
Michael Rosbash	https://en.wikipedia.org/wiki/Michael_Rosbash	35	11	0.314286	['10.1073/pnas.89.24.11711', '10.1126/science.280.5369.1599', '10.1016/s0092-8674(00)81441-5', '10.1016/s0092-8674(00)81440-3', '10.1016/j.cell.2017.11.027', '10.1016/s0896-6273(00)80222-6', '10.1016/s0092-8674(00)81676-1', '10.15252/msb.20188376', '10.1038/343536a0', '10.1016/s0896-6273(00)80222-6', '10.1016/s0092-8674(00)81638-4', '1465387', '9616122', '9630224', '9630223', '29195068', '8938123…	[['pnas '], ['science'], ['cell '], ['cell '], ['cell'], ['neuron'], ['cell '], ['molecular systems biology'], ['nature '], ['cell '], 'ncbi']	11	9	['www.srbr.org', 'www.gairdner.org', 'www.hhwf.org', 'www.gf.org', 'www.nobelprize.org', 'hhmi.org', 'www.hhmi.org', 'hhmi.org', 'www.gf.org']	0	[]	5	['www.washingtonpost.com', 'investing.businessweek.com', 'www.findagrave.com', 'www.wiley.com', 'www.timesofisrael.com']	39093020	Allow all users (no expiry set)	26998	2013-04-12	Amy.feng	239	0	2013-04-12	2013-04	2013
Jeffrey C. Hall	https://en.wikipedia.org/wiki/Jeffrey_C._Hall	17	10	0.588235	['10.1038/343536a0', '10.1016/s0092-8674(00)81676-1', '10.1016/j.cell.2008.01.050', '10.1146/annurev.genet.34.1.205', '10.1073/pnas.0508533102', '10.1038/nrg1633', '10.1016/s0092-8674(00)81014-4', '10.1016/s0092-8674(00)80566-8', '10.1126/science.280.5369.1564', '10.1038/nn.2515', '2105471', '10619432', '18423205', '11092827', '16275901', '15951747', '10428031', '9988221', '9616112', '20305646', …	[[' nature'], [' cell'], [' cell'], [' annual review of genetics'], [' pnas'], [' nature reviews genetics'], [' cell'], ['cell'], [' science'], [' nature neuroscience']]	10	1	['www.nobelprize.org']	0	[]	5	['ac.els-cdn.com', 'books.google.com', 'www.washingtonpost.com', 'books.google.com', 'www.wjpitch.com']	40836099	Allow all users (no expiry set)	19413	2013-10-19	Jinghaishuishou	174	0	2013-10-19	2013-10	2013
KaiC	https://en.wikipedia.org/wiki/KaiC	28	27	0.964286	['10.1093/emboj/19.13.3349', '10.1073/pnas.0706292104', '10.1098/rsif.2016.1065', '10.1073/pnas.97.1.495', '10.1126/science.1230996', '10.1074/jbc.r114.579607', '10.1111/j.1365-2443.2008.01174.x', '10.1126/science.1102540', '10.1101/gad.1661808', '10.1126/science.281.5382.1519', '10.1016/j.molcel.2004.07.013', '10.1093/emboj/cdg168', '10.1146/annurev-biochem-060713-035632', '10.1126/science.11084…	[[' the embo journal '], [' proceedings of the national academy of sciences of the united states of america '], ['journal of the royal society', ' journal of the royal society'], [' proc natl acad sci u s a '], [' science '], ['journal of biological chemistry ', ' the journal of biological chemistry '], [' genes to cells '], [' science '], [' genes '], ['science'], [' molecular cell '], [' the em…	27	0	[]	0	[]	0	[]	39103747	Allow all users (no expiry set)	28285	2013-04-13	Csrozanski	110	0	2013-04-13	2013-04	2013
Cholinergic neuron	https://en.wikipedia.org/wiki/Cholinergic_neuron	15	15	1	['10.1016/0361-9230(86)90134-6', '10.1016/j.bbr.2010.11.058', '10.1016/j.jalz.2012.02.001', '10.1111/j.1479-8425.2010.00465.x', '10.1523/jneurosci.0099-15.2015', '10.1016/j.neulet.2004.05.116', '10.1007/s11064-006-9270-0', '10.1016/0361-9230(89)90197-4', '10.1038/nbt.2565', '10.1016/s0301-0082(02)00079-5', '10.1074/jbc.m111.321448', '10.1016/j.bbr.2010.11.039', '10.1016/j.bbr.2010.05.033', '10.10…	[[' brain research bulletin '], [' behavioural brain research '], [' alzheimer'], ['sleep and biological rhythms '], ['journal of neuroscience ', ' the journal of neuroscience '], [' neuroscience letters '], [' neurochemical research '], [' brain research bulletin '], [' nature biotechnology '], [' progress in neurobiology '], ['journal of biological chemistry ', ' the journal of biological chemi…	15	0	[]	0	[]	0	[]	41116283	Allow all users (no expiry set)	20266	2013-11-18	KelseyGratton	84	0	2013-11-18	2013-11	2013
Michael Menaker	https://en.wikipedia.org/wiki/Michael_Menaker	22	2	0.0909091	['10.1038/1841251a0', '10.1126/science.3413487', None, '3413487', None, None]	[['nature'], ['science']]	2	1	['srbr.org']	0	[]	1	['f1000.com']	39100385	Allow all users (no expiry set)	21400	2013-04-13	Mlkelly14	132	1	2013-04-13	2013-04	2013
Start school later movement	https://en.wikipedia.org/wiki/Start_school_later_movement	87	20	0.229885	['10.1146/annurev-publhealth-040119-094412', '10.1016/j.adolescence.2009.03.007', '10.1016/j.jadohealth.2009.10.011', '10.1016/j.ypmed.2011.06.020', '10.1002/14651858.cd009467.pub2', '10.1016/j.jpeds.2008.08.035', '10.15585/mmwr.mm6430a1', '10.1542/peds.2014-1697', '10.1016/j.sleh.2020.04.011', '10.1080/15402000701263809', '10.1093/sleep/2.4.453', '10.1542/peds.2014-1697', '10.5664/jcsm.8208', '1…	[['annual review of public health'], ['journal of adolescence ', 'journal of adolescence '], ['journal of adolescent health ', 'journal of adolescent health '], ['preventive medicine '], ['cochrane database of systematic reviews'], ['journal of pediatrics ', 'the journal of pediatrics '], ['morbidity and mortality weekly report '], ['pediatrics '], ['sleep health '], ['behavioral sleep medicine '…	20	15	['www.edweek.org', 'www.vapta.org', 'www.vapta.org', 'www.nea.org', 'www.sleepfoundation.org', 'montgomeryschoolsmd.org', 'www.sleepfoundation.org', 'educationnext.org', 'rand.org', 'openstates.org', 'montgomeryschoolsmd.org', 'schoolstarttime.org', 'www.edweek.org', 'thelloydsociety.org', 'pediatrics.aappublications.org']	12	['www.nhlbi.nih.gov', 'www.healthypeople.gov', 'www.nhlbi.nih.gov', 'www.cdc.gov', 'www.nhlbi.nih.gov', 'maryland.gov', 'www.nhlbi.nih.gov', 'maryland.gov', 'maryland.gov', 'cdc.gov', 'maryland.gov', 'www.congress.gov']	20	['online.wsj.com', 'www.washingtonpost.com', 'articles.washingtonpost.com', 'www.washingtonpost.com', 'www.washingtonpost.com', 'bigtent.com', 'mayoclinic.com', 'www.nj.com', 'wsptagrassroots.blogspot.com', 'news.cision.com', 'ctpost.com', 'www.washingtonpost.com', 'pbworks.com', 'startschoollater.pbworks.com', 'sleepingresources.com', 'www.baltimoresun.com', 'wordpress.com', 'www.washingtonpost.…	39218390	Allow all users (no expiry set)	44681	2013-04-25	EarthMoonBird	291	0	2013-04-25	2013-04	2013
Innate lymphoid cell	https://en.wikipedia.org/wiki/Innate_lymphoid_cell	89	88	0.988764	['10.1146/annurev-immunol-020711-075053', '10.1146/annurev-immunol-042617-053238', '10.1038/nature11465', '10.1016/j.cmet.2016.03.002', '10.1126/science.aam5809', '10.1016/j.cub.2011.03.022', '10.1016/j.it.2020.08.009', '10.1038/35095564', '10.3389/fimmu.2019.01192', '10.1038/s41563-020-0783-8', '10.1038/nri3349', '10.1038/ni.2534', '10.4049/jimmunol.1000901', '10.1016/j.immuni.2012.08.015', '10.…	[[' annual review of immunology '], [' annual review of immunology '], [' nature '], [' cell metabolism '], [' science '], [' current biology '], [' trends in immunology '], [' nature reviews. immunology '], [' frontiers in immunology '], [' nature materials '], [' nature reviews. immunology '], [' nature immunology '], ['journal of immunology ', ' journal of immunology '], [' immunity '], ['jour…	88	0	[]	0	[]	0	[]	39584879	Allow all users (no expiry set)	96775	2013-06-05	Ilacpod	368	0	2013-06-05	2013-06	2013
Doubletime (gene)	https://en.wikipedia.org/wiki/Doubletime_(gene)	23	18	0.782609	['10.1101/sqb.2007.72.048', '10.1101/gad.1541607', '10.1101/sqb.2007.72.036', '10.1128/mcb.00680-07', '10.1016/s0896-6273(01)00320-8', '10.1016/j.neubiorev.2010.03.004', '10.1371/journal.pbio.1000394', '10.1128/mcb.01777-08', '10.1016/s0092-8674(00)81224-6', '10.1074/jbc.m111.243618', '10.1177/0748730407311652', '10.1081/cbi-100103963', '10.1128/mcb.02338-06', '10.1534/genetics.108.094805', '10.1…	[[' cold spring harb. symp. quant. biol. '], [' genes dev. '], [' cold spring harb. symp. quant. biol. '], [' mol. cell. biol. '], [' neuron '], [' neurosci biobehav rev '], [' plos biol. '], [' mol. cell. biol. '], [' cell '], [' j. biol. chem. '], [' j. biol. rhythms '], [' chronobiol. int. '], [' mol. cell. biol. '], [' genetics '], [' science '], [' cell '], [' science '], [' mol. cell. biol.…	18	3	['www.sdbonline.org', 'flybase.org', 'www.sdbonline.org']	0	[]	0	[]	39066649	Allow all users (no expiry set)	25346	2013-04-10	Danielle.bloch	197	0	2013-04-10	2013-04	2013
Monarch butterfly migration	https://en.wikipedia.org/wiki/Monarch_butterfly_migration	161	47	0.291925	['10.1073/pnas.1221701110', '10.1016/j.neuron.2010.12.025', '10.1016/j.cub.2005.11.030', '10.1016/j.jinsphys.2005.09.008', '10.1007/s10841-008-9169-y', '10.1007/s10905-010-9224-x', '10.1016/j.cub.2003.12.034', '10.1146/annurev.en.31.010186.001323', '10.1016/j.conb.2015.01.009', '10.1371/journal.pone.0041323', '10.1111/icad.12084', '10.1038/387029a0', '10.1111/j.1461-0248.2005.00722.x', '10.18473/…	[['pnas '], ['neuron'], ['current biology '], ['journal of insect physiology ', 'journal of insect physiology '], ['journal of insect conservation ', ' journal of insect conservation '], ['journal of insect behavior ', ' journal of insect behavior '], ['current biology'], ['annual review of entomology '], ['current opinion in neurobiology'], ['plos one '], ['insect conservation and diversity '], …	47	43	['www3.cec.org', 'www.njaudubon.org', 'www.namonarchs.org', 'www.wbdg.org', 'www.monarchlab.org', 'monarchjointventure.org', 'monarchwatch.org', 'www.monarchwatch.org', 'whyfiles.org', 'www.biologicaldiversity.org', 'monarchwatch.org', 'www.sciencenews.org', 'www.xerces.org', 'monarchjointventure.org', 'www.pbs.org', 'www.humanesociety.org', 'monarchwatch.org', 'monarchwatch.org', 'monarchwatch.o…	15	['www.fws.gov', 'www.fws.gov', 'www.gsa.gov', 'whitehouse.gov', 'www.fsa.usda.gov', 'www.govinfo.gov', 'obamawhitehouse.archives.gov', 'www.environment.fhwa.dot.gov', 'www.gsa.gov', 'www.fws.gov', 'www.fsa.usda.gov', 'obamawhitehouse.archives.gov', 'www.govinfo.gov', 'www.environment.fhwa.dot.gov', 'www.gsa.gov']	25	['gizmodo.com', 'www.washingtonpost.com', 'www.monarchmonitoringproject.com', 'www.politifact.com', 'newsadvance.com', 'www.siouxlandobserver.blogspot.com', 'education.seattlepi.com', 'akdavis6.wixsite.com', 'goodnature.nathab.com', 'www.pressofatlanticcity.com', 'maps.google.com', 'www.nytimes.com', 'www.hometownnewsvolusia.com', 'www.prairienursery.com', 'news.hamlethub.com', 'akdavis6.wixsite.…	43794119	Allow all users (no expiry set)	127501	2014-09-11	Bfpage	964	1	2014-09-11	2014-09	2014
Journal of Circadian Rhythms	https://en.wikipedia.org/wiki/Journal_of_Circadian_Rhythms	1	1	1	['ncbi']	['ncbi']	1	0	[]	0	[]	0	[]	45236421	Allow all users (no expiry set)	2019	2015-01-28	Sjh88	10	0	2015-01-28	2015-01	2015
Circadian Clock Associated 1	https://en.wikipedia.org/wiki/Circadian_Clock_Associated_1	13	13	1	['10.4161/psb.23206', '10.15252/msb.20145766', '10.1177/0748730404268112', '10.1111/j.1365-313x.2009.03979.x', '10.1104/pp.108.133272', '10.5511/plantbiotechnology.13.1015a', '10.1073/pnas.0400163101', '10.1073/pnas.96.7.4176', '10.1093/pcp/pcs148', '10.1126/science.1219075', '10.1016/s0960-9822(02)00815-1', '10.1104/pp.108.3.1023', '10.1073/pnas.0503029102', '23299326', '25600997', '15534322', '…	[[' plant signaling '], [' molecular systems biology '], ['journal of biological rhythms ', ' journal of biological rhythms '], [' the plant journal '], [' plant physiology '], [' plant biotechnology '], [' proceedings of the national academy of sciences of the united states of america '], [' proceedings of the national academy of sciences of the united states of america '], [' plant '], [' scien…	13	0	[]	0	[]	0	[]	46358103	Allow all users (no expiry set)	12754	2015-04-09	Micah.Steinbrecher	91	1	2015-04-09	2015-04	2015
Steve A. Kay	https://en.wikipedia.org/wiki/Steve_A._Kay	25	20	0.8	['10.1016/j.pbi.2009.09.007', '10.1073/pnas.0811410106', '10.1146/annurev.pharmtox.48.113006.094626', '10.1146/annurev-physiol-021909-135821', '10.1105/tpc.106.040980', '10.1016/j.pbi.2014.06.008', '10.1016/j.cub.2012.07.025', '10.1038/msb.2012.6', '10.1126/science.1230008', '10.1126/science.1223710', '10.1038/nature09371', '10.1038/nrn1177', '10.1016/j.cub.2005.08.019', '10.1105/tpc.015958', '10…	[[' current opinion in plant biology '], [' proceedings of the national academy of sciences usa '], [' annual review of pharmacology and toxicology '], [' annual review of physiology '], [' the plant cell '], [' current opinion in plant biology '], [' current biology '], [' molecular systems biology '], [' science '], [' science '], [' nature '], [' nature reviews neuroscience '], [' current biol…	20	1	['blog.aspb.org']	0	[]	1	['sandiegouniontribune.com']	46366102	Allow all users (no expiry set)	22275	2015-04-09	Ericka.robert	126	0	2015-04-09	2015-04	2015
John B. Hogenesch	https://en.wikipedia.org/wiki/John_B._Hogenesch	21	15	0.714286	['10.1104/pp.126.2.485', '10.1093/hmg/ddl207', '10.1038/nature00965', '10.1016/j.cell.2009.08.031', '10.1038/nature02935', '10.1093/hmg/ddl207', '10.1038/cddis.2014.245', '10.1126/science.1115901', '10.1146/annurev-physiol-021909-135821', '10.1038/nature05453', '10.1074/jbc.m107499200', '10.1371/journal.pbio.1001840', '10.1016/j.neuron.2004.07.018', '10.1146/annurev.genet.40.110405.090603', '10.1…	[[' plant physiology'], ['human molecular genetics'], [' nature'], [' cell'], [' nature'], [' cell death dis'], [' science'], [' annual review of physiology'], [' nature'], ['journal of biological chemistry', ' the journal of biological chemistry'], [' plos biology'], [' neuron'], [' annual review of genetics'], [' genes '], [' genes ']]	15	1	['hogeneschlab.org']	0	[]	3	['www.newyorker.com', 'scholar.google.com', 'articles.sun-sentinel.com']	46237571	Allow all users (no expiry set)	23610	2015-03-26	RagesossBot	219	2	2015-03-26	2015-03	2015
Sleep in space	https://en.wikipedia.org/wiki/Sleep_in_space	20	5	0.25	['10.5664/jcsm.26918', '10.1055/s-2005-867080', '10.1016/j.actaastro.2012.04.002', '10.1046/j.1365-2869.1998.00104.x', '10.1093/sleep/32.11.1439', '17803017', '15798944', '23524958', '9682180', '19928383', '1978335', '3564638', '3602842', None, '2768950']	[['journal of clinical sleep medicine ', ' journal of clinical sleep medicine '], ['seminars in neurology'], ['acta astronautica'], ['journal of sleep research', 'journal of sleep research'], ['sleep ']]	5	1	['www.dementia.org']	9	['humanresearchroadmap.nasa.gov', 'www.inl.gov', 'humanresearchroadmap.nasa.gov', 'humanresearchroadmap.nasa.gov', 'www.nasa.gov', 'standards.nasa.gov', 'casi.ntrs.nasa.gov', 'humanresearchroadmap.nasa.gov', 'www.nasa.gov']	3	['workingonthemoon.com', 'www.healthline.com', 'www.usatoday.com']	45315837	Allow all users (no expiry set)	16874	2015-02-05	Tuilup	58	0	2015-02-05	2015-02	2015
LUX	https://en.wikipedia.org/wiki/LUX	11	10	0.909091	['10.1111/j.1365-2443.2005.00892.x', '10.1104/pp.114.237008', '10.1038/35048706', '10.1093/mp/ssr117', '10.1038/nature10182', '10.1111/nph.12346', '10.1016/j.tig.2016.08.002', '10.1271/bbb.120765', '10.1126/science.1088305', '16164597', '24706549', '11130713', '22230762', '21753751', '23731278', '27594171', '23291766', '14593172', None, '4044833', None, None, '3155984', '3902989', None, None, Non…	[[' genes to cells '], [' plant physiology '], [' nature '], [' molecular plant '], [' nature '], [' the new phytologist '], [' trends in genetics '], [' bioscience'], [' science '], 'ncbi']	10	1	['www.uniprot.org']	0	[]	0	[]	48835610	Allow all users (no expiry set)	16371	2015-12-16	The Anome	75	0	2015-12-16	2015-12	2015
Douglas G. McMahon	https://en.wikipedia.org/wiki/Douglas_G._McMahon	18	12	0.666667	['10.1097/00001756-200005150-00024', '10.1016/0165-0173(93)90015-r', '10.1038/nrn2215', '10.1038/nrn3086', '10.1016/j.cell.2007.02.047', '10.1002/bies.20777', '10.1016/0166-2236(85)90029-3', '10.1523/jneurosci.4887-13.2014', '10.1006/scdb.1998.0235', '10.1073/pnas.0803893105', '10.1126/science.8421785', '10.1523/jneurosci.2211-05.2005', '10841361', '8401597', '17882255', '21886186', '17482552', '…	[['neuroreport'], [' brain research reviews'], [' nature reviews neuroscience'], [' nature reviews neuroscience'], ['cell '], [' bioessays'], [' trends in neurosciences'], ['journal of neuroscience', 'journal of neuroscience'], [' seminars in cell '], [' proceedings of the national academy of sciences'], ['science'], ['journal of neuroscience', ' the journal of neuroscience']]	12	0	[]	0	[]	1	['mcmahonlab.wix.com']	46349002	Allow all users (no expiry set)	19810	2015-04-08	Jjlin100	199	0	2015-04-08	2015-04	2015
Ueli Schibler	https://en.wikipedia.org/wiki/Ueli_Schibler	21	16	0.761905	['10.1038/nature00965', '10.1126/science.289.5488.2344', '10.1038/308428a0', '10.1038/nature11048', '10.1101/gad.186858.112', '10.1101/gad.8.21.2588', '10.1016/s0092-8674(00)81199-x', '10.1038/nrg2430', '10.1016/s0092-8674(00)81199-x', '10.1016/j.cell.2012.12.027', '10.1002/j.1460-2075.1992.tb05498.x', '10.1016/s0960-9822(02)01145-4', '10.1016/0092-8674(89)90580-1', '10.1101/gad.301404', '10.1016…	[['nature'], ['science'], ['nature '], ['nature'], ['genes '], ['genes '], ['cell'], ['nature reviews genetics'], ['cell'], ['the embo journal'], ['cell'], ['cell '], ['genes '], ['neuron'], ['cell'], ['genes ']]	16	1	['phys.org']	0	[]	2	['f1000.com', 'books.google.com']	46327809	Allow all users (no expiry set)	21011	2015-04-06	Yuwei.zhao	200	0	2015-04-06	2015-04	2015
Casein kinase 1 isoform epsilon	https://en.wikipedia.org/wiki/Casein_kinase_1_isoform_epsilon	61	58	0.95082	['10.3390/ijms15022876', '10.1016/j.cellsig.2016.12.010', '10.1016/s0076-6879(05)93019-x', '10.1016/j.neuron.2013.08.004', '10.1073/pnas.032468199', '10.1016/j.cell.2015.10.044', '10.1128/mcb.00338-09', '10.1038/sj.onc.1201541', '10.1161/circresaha.116.303311', '10.1124/jpet.107.122846', '10.1073/pnas.0906651106', '10.1152/physrev.00009.2009', '10.4161/19420889.2014.982405', '10.1038/npp.2012.62'…	[['journal of molecular sciences ', ' international journal of molecular sciences '], [' cellular signalling '], [' methods in enzymology '], [' neuron '], [' proceedings of the national academy of sciences of the united states of america '], [' cell '], [' molecular and cellular biology '], [' oncogene '], [' circulation research '], ['journal of pharmacology and experimental therapeutics ', ' t…	58	1	['www.hhmi.org']	0	[]	2	['books.google.com', 'www.washingtonpost.com']	46316614	Allow all users (no expiry set)	46918	2015-04-04	Linnecou	165	0	2015-04-04	2015-04	2015
Arnold Eskin	https://en.wikipedia.org/wiki/Arnold_Eskin	11	6	0.545455	['10.1126/science.154.3756.1579', '10.1016/j.neuron.2004.08.029', '10.2174/1566524023362069', '10.1186/1756-6606-3-24', '10.3389/fnsys.2014.00133', '10.4155/fmc.12.122', '5924929', '15339641', '12420799', '20807415', '25136297', '22924507', None, None, None, '2939649', '4120776', '3580837']	[[' science'], ['neuron '], ['current molecular medicine'], [' molecular brain'], ['front syst neurosci'], [' [[future medicinal chemistry']]	6	1	['www.brainscienceinstitute.org']	0	[]	1	['archive.thedailycougar.com']	46344590	Allow all users (no expiry set)	10268	2015-04-07	Vtstephen	75	0	2015-04-07	2015-04	2015
Hitoshi Okamura	https://en.wikipedia.org/wiki/Hitoshi_Okamura	25	20	0.8	['10.1016/s0092-8674(02)00825-5', '10.1242/jcs.109.9.2407', '10.1002/hep.20969', '10.1016/j.cell.2013.10.026', '10.1177/0748730403018003002', '10.1007/s00441-002-0585-0', '10.1016/j.bcp.2013.11.007', '10.1046/j.0953-816x.2001.01517.x', '10.1152/japplphysiol.00904.2002', '10.1016/0361-9230(93)90134-w', '10.1146/annurev.physiol.63.1.647', '10.1177/074873001129001791', '10.1126/science.1238599', '10…	[['cell'], ['journal of cell science', 'journal of cell science'], ['hepatology'], ['cell'], ['journal of biological rhythms', 'journal of biological rhythms'], ['cell and tissue research'], ['biochemical pharmacology'], ['journal of neuroscience', 'european journal of neuroscience'], ['journal of applied physiology', 'journal of applied physiology'], ['brain research bulletin'], ['annual review …	20	1	['ebrs-online.org']	0	[]	1	['emobilise.com']	46365412	Allow all users (no expiry set)	21380	2015-04-09	Sean.ram	142	0	2015-04-09	2015-04	2015
Lasioglossum aeneiventre	https://en.wikipedia.org/wiki/Lasioglossum_aeneiventre	10	3	0.3	['10.1051/apido:2008002.', '10.1146/annurev.ento.30.1.319', '10.1146/annurev.ento.51.110104.15095.', None, None, None, None, None, None]	[['annual review of entomology ']]	1	1	['www.jstor.org']	0	[]	2	['link.springer.com', 'link.springer.com']	47941024	Allow all users (no expiry set)	14002	2015-09-27	Raymundo.marcelo	89	0	2015-09-27	2015-09	2015
Ying-Hui Fu	https://en.wikipedia.org/wiki/Ying-Hui_Fu	22	17	0.772727	['10.1038/ng1872', '10.1016/j.cmet.2012.12.017', '10.1016/s0021-9258(19)38491-1', '10.1126/science.272.5259.258', '10.1126/science.1057499', '10.1126/science.1174443', '10.1016/0092-8674(93)90585-e', '10.1016/j.cell.2006.11.043', '10.1126/science.1057499', '10.1136/heart.83.5.582h', '10.1126/science.1057499', '10.1126/science.7638622', '10.1126/science.1546326', '10.1126/scitranslmed.3005784', '1…	[[' nat genet '], ['cell metab '], [' j biol chem '], [' science '], [' science '], [' science '], [' cell'], [' cell '], ['heart'], [' science '], [' science '], [' science transitional mag. '], [' methods in cell biology'], [' cell '], ['nucleic acids research'], [' nature '], [' biomedicine ']]	17	2	['scienceofsleep.org', 'www.neugenes.org']	0	[]	1	['www.wsj.com']	46357676	Allow all users (no expiry set)	22496	2015-04-09	Rampagingramstl	219	0	2015-04-09	2015-04	2015
White Collar-1	https://en.wikipedia.org/wiki/White_Collar-1	31	30	0.967742	['10.1093/genetics/163.1.103', '10.1007/s00438-002-0722-1', '10.1016/s0092-8674(01)00232-x', '10.1016/j.mib.2006.10.008', '10.1111/j.1574-6976.2011.00288.x', None, '10.1016/j.molcel.2009.04.023', '10.1016/s0092-8674(00)80566-8', '10.1534/genetics.109.111393', '10.1093/emboj/18.18.4961', '10.1007/s00018-003-3109-5', '10.1093/emboj/18.18.4961', '10.1016/s0092-8674(00)80494-8', '10.1126/science.1072…	[[' genetics '], [' molecular genetics and genomics '], [' cell '], [' current opinion in microbiology '], [' fems microbiology reviews '], [' molekuliarnaia biologiia '], [' molecular cell '], [' cell '], [' genetics '], [' the embo journal '], [' cellular and molecular life sciences '], [' cell '], [' science '], [' annual review of plant physiology'], [' microbiological reviews '], [' science …	30	0	[]	0	[]	0	[]	46357939	Allow all users (no expiry set)	18929	2015-04-09	Aznchoco1	170	1	2015-04-09	2015-04	2015
Classification of sleep disorders	https://en.wikipedia.org/wiki/Classification_of_sleep_disorders	13	6	0.461538	['10.1126/science.159.3819.1070', '10.1001/archpsyc.1981.01780320017001', '10.1016/0002-9343(56)90094-8', '10.1097/00004691-199001000-00006', '10.1093/sleep/2.1.1', '10.1093/oxfordhb/9780195376203.001.0001', '4865791', '7247637', '13362309', '2406285', '531417', None, None, None, None, '3480567', None, None]	[['science '], ['archives of general psychiatry'], ['journal of medicine', 'the american journal of medicine'], ['journal of clinical neurophysiology', 'journal of clinical neurophysiology'], ['sleep ']]	5	0	[]	0	[]	2	['books.google.com', 'central.com']	49722747	Allow all users (no expiry set)	38928	2016-03-10	Drpsdeb	84	0	2016-03-10	2016-03	2016
Drosophila circadian rhythm	https://en.wikipedia.org/wiki/Drosophila_circadian_rhythm	38	36	0.947368	['10.1534/genetics.115.185157', '10.1016/0092-8674(84)90015-1', '10.1177/074873098129000066', '10.1016/s0092-8674(00)81224-6', '10.1196/annals.1417.006', '10.1016/b978-0-444-59427-3.00027-7', '10.1038/312752a0', '10.1016/j.cub.2007.11.061', '10.1016/s0092-8674(01)00383-x', '10.1371/journal.pone.0135940', '10.1007/bf00338939', '10.1038/nature01272', '10.1080/19420889.2015.1102805', '10.1016/s0092-…	[['genetics'], ['cell'], ['journal of biological rhythms', 'journal of biological rhythms'], ['cell'], ['annals of the new york academy of sciences'], ['nature'], ['current biology'], ['cell'], ['plos one'], ['zeitschrift f√ºr vergleichende physiologie'], ['nature'], ['communicative '], ['cell'], ['chronobiology international'], ['genes'], ['the quarterly review of biology'], ['journal of biologi…	35	1	['www.nobelprize.org']	0	[]	0	[]	56144090	Allow all users (no expiry set)	26825	2017-12-27	Chhandama	48	0	2017-12-27	2017-12	2017
Vrille (gene)	https://en.wikipedia.org/wiki/Vrille_(gene)	13	11	0.846154	['10.1073/pnas.96.16.8819', '10.1016/s0092-8674(00)81554-8', '10.1371/journal.pgen.1006953', '10.1016/s0092-8674(03)00074-6', '10.1111/j.1440-169x.2010.01186.x', '10.1242/dev.00588', None, '10.1371/journal.pgen.1003081', '10.1016/j.bbrc.2007.01.084', '10.1093/genetics/146.4.1345', '10.1016/s0896-6273(03)00002-3', '10430850', '10612401', '29095827', '12581523', '20507356', '12835382', '1208080', '…	[[' proceedings of the national academy of sciences of the united states of america '], [' cell '], [' plos genetics '], [' cell '], [' development'], [' development '], [' ortopediia travmatologiia i protezirovanie '], [' plos genetics '], [' biochemical and biophysical research communications '], [' genetics '], [' neuron ']]	11	2	['www.sdbonline.org', 'www.phosphosite.org']	0	[]	0	[]	53764017	Allow all users (no expiry set)	10573	2017-04-13	Albertyao55	116	0	2017-04-13	2017-04	2017
Paul Hardin (chronobiologist)	https://en.wikipedia.org/wiki/Paul_Hardin_(chronobiologist)	21	13	0.619048	['10.1146/annurev.genom.5.061903.175925', '10.1146/annurev.pharmtox.40.1.519', '10.1126/science.8171325', '10.1081/cbi-120022525', '10.1126/science.288.5468.1013', '10.1016/s0896-6273(00)80492-4', '10.1038/nrg1633', '10.1016/j.cell.2004.09.008', '10.1038/nrn1177', '10.1016/s0092-8674(02)00825-5', '10.1038/nrn1177', '10.1126/science.280.5369.1564', '10.1016/s0896-6273(01)00515-3', '10.1016/b978-0-…	[['annual review of genomics and human genetics'], ['annu. rev. pharmacol. toxicol. '], [' science '], ['chronobiology international '], [' science '], [' neuron '], [' nature '], ['cell'], [' nature '], ['cell'], [' science '], ['neuron'], ['advances in genetics']]	13	1	['srbr.org']	0	[]	2	['aschoff-honma.wixsite.com', 'books.google.com']	53761781	Allow all users (no expiry set)	19456	2017-04-12	Mlb96	120	0	2017-04-12	2017-04	2017
Susan Golden	https://en.wikipedia.org/wiki/Susan_Golden	42	35	0.833333	['10.1016/s0966-842x(98)01356-0', '10.1146/annurev.micro.53.1.389', '10.1111/j.1574-6968.1993.tb05866.x', '10.1073/pnas.0405623101', '10.1016/j.tim.2007.08.005', '10.1126/science.7973706', '10.1007/s11120-015-0103-3', '10.1098/rstb.2002.1134', '10.1073/pnas.1613446113', '10.1002/j.1460-2075.1996.tb00606.x', '10.1016/s0021-9258(18)83249-5', '10.1016/j.mib.2008.10.003', '10.1146/annurev.arplant.48.…	[['trends microbiol'], ['annu rev microbiol'], ['fems microbiology letters'], ['proc natl acad sci usa'], ['trends microbiol'], ['science'], ['photosynthesis research'], ['philosophical transactions of the royal society b'], ['proceedings of the national academy of sciences'], ['embo j'], ['journal of biological chemistry', 'journal of biological chemistry'], ['current opinion in microbiology'], …	35	2	['www.nasonline.org', 'www.nasonline.org']	0	[]	2	['facultyopinions.com', 'www.google.com']	53762806	Allow all users (no expiry set)	23326	2017-04-13	Somya.bhatnagar	102	1	2017-04-13	2017-04	2017
Jennifer Loros	https://en.wikipedia.org/wiki/Jennifer_Loros	9	0	0	[]	[]	0	0	[]	0	[]	1	['academic.oup.com']	53766946	Allow all users (no expiry set)	10431	2017-04-13	Michael.matthews	33	0	2017-04-13	2017-04	2017
Carl H. Johnson	https://en.wikipedia.org/wiki/Carl_H._Johnson	40	25	0.625	['10.1371/journal.pgen.1005922', '10.1104/pp.97.3.1122', '10.1371/journal.pbio.0050093', '10.1038/nrmicro.2016.196', '10.1111/j.0022-3646.1989.00183.x', '10.1073/pnas.77.4.2319', '10.1073/pnas.90.12.5672', '10.1073/pnas.93.19.10183', '10.1038/nature11942', '10.1126/science.1150451', '10.1083/jcb.89.2.284', '10.1099/13500872-141-3-535', '10.1016/j.molcel.2004.07.013', '10.1126/science.223.4643.142…	[[' plos genetics '], [' plant physiol '], [' plos biology '], ['nature reviews. microbiology'], [' j. phycol. '], [' proc. natl. acad. sci. usa '], [' proc. natl. acad. sci. usa '], [' proc. natl. acad. sci. usa '], [' nature '], [' science '], [' j. cell biol. '], [' microbiology '], [' molecular cell '], [' science '], [' nature communications '], [' proc. natl. acad. sci. usa '], ['mol microb…	25	2	['www.nashvillesymphony.org', 'srbr.org']	0	[]	1	['aschoff-honma.wixsite.com']	52978428	Allow all users (no expiry set)	23253	2017-01-25	Okami112	62	0	2017-01-25	2017-01	2017
White Collar-2	https://en.wikipedia.org/wiki/White_Collar-2	15	13	0.866667	['10.1101/sqb.2007.72.072', '10.1146/annurev.pp.31.060180.001245', '10.1111/j.1574-6976.2011.00288.x', '10.1016/s0092-8674(00)80566-8', '10.1177/0748730404269116', '10.1016/j.mib.2006.10.011', '10.1534/g3.114.012617', '10.1146/annurev.physiol.63.1.757', '10.1007/s00018-003-3109-5', '10.1016/s0966-842x(97)01144-x', '10.1128/mmbr.46.4.426-570.1982', '10.1128/mcb.21.8.2619-2628.2001', '10.1016/j.feb…	[['cold spring harbor symposia on quantitative biology'], ['annual review of plant physiology'], ['fems microbiology reviews'], ['cell'], ['journal of biological rhythms', 'journal of biological rhythms'], ['current opinion in microbiology'], ['g3'], ['annual review of physiology'], ['cellular and molecular life sciences'], ['trends in microbiology'], ['microbiological reviews'], ['molecular and …	13	1	['www.uniprot.org']	0	[]	0	[]	53761758	Allow all users (no expiry set)	14586	2017-04-12	Arajan1	158	0	2017-04-12	2017-04	2017
Andrew Millar (scientist)	https://en.wikipedia.org/wiki/Andrew_Millar_(scientist)	9	3	0.333333	[None, None, None, '27922614', None, '22403178', None, '1425852', None]	[]	0	3	['www.rse.org', 'people.embo.org', 'royalsociety.org']	0	[]	0	[]	53763747	Allow all users (no expiry set)	10107	2017-04-13	Alex.b.chen	64	0	2017-04-13	2017-04	2017
KaiB	https://en.wikipedia.org/wiki/KaiB	23	21	0.913043	['10.1111/j.1574-6968.1986.tb01788.x', '10.1126/science.1260031', '10.1126/science.1102540', '10.1073/pnas.0606639103', '10.1016/j.molcel.2004.07.013', '10.1126/science.1108451', '10.1073/pnas.0602955103', '10.1111/1462-2920.12223', '10.1073/pnas.0130099100', '10.1093/emboj/cdg212', '10.1073/pnas.97.1.495', '10.1128/mmbr.00036-15', '10.1104/pp.97.1.55', '10.1016/j.febslet.2010.01.016', '10.1016/j…	[['fems microbiology letters '], [' science '], [' science '], [' proceedings of the national academy of sciences of the united states of america '], [' molecular cell '], [' science '], [' proceedings of the national academy of sciences of the united states of america '], [' environmental microbiology '], [' proceedings of the national academy of sciences of the united states of america '], [' t…	21	0	[]	0	[]	0	[]	53725157	Allow all users (no expiry set)	23487	2017-04-08	Tkrolak	138	0	2017-04-08	2017-04	2017
Robert Y. Moore	https://en.wikipedia.org/wiki/Robert_Y._Moore	8	5	0.625	['10.1007/s00441-002-0575-2', '10.1016/b978-0-12-396971-2.00001-4', '10.1177/074873048800300106', '10.1016/j.sleep.2007.10.003', None, '12111539', '23899592', '2979633', '18032104', None, None, None, None, None, 'com']	[['cell and tissue research'], ['progress in molecular biology and translational science'], ['journal of biological rhythms', 'journal of biological rhythms'], ['sleep medicine']]	4	0	[]	0	[]	1	['scienceblog.com']	53763418	Allow all users (no expiry set)	13029	2017-04-13	Eabross	62	0	2017-04-13	2017-04	2017
Sleep and emotions	https://en.wikipedia.org/wiki/Sleep_and_emotions	45	34	0.755556	['10.1016/s1054-139x(02)00506-2', '10.1016/j.beth.2006.10.001', '10.1016/s0165-1781(96)02909-5', '10.1001/archpsyc.1997.01830140055010', '10.1016/0165-1781(91)90110-b', '10.1016/j.biopsycho.2013.01.008', '10.1111/j.1365-2869.1995.tb00220.x', '10.1093/oso/9780199666416.003.0011', '10.1016/s0005-7894(04)80018-2', '10.1016/j.infbeh.2007.03.009', '10.1016/s1389-9457(11)70091-0', '10.1523/jneurosci.32…	[['journal of adolescent health'], ['archives of general psychiatry'], ['psychiatry research'], ['journal of sleep research'], ['oxford scholarship online'], ['infant behavior and development'], ['sleep medicine'], ['journal of neuroscience'], ['j psychosom res'], ['psychophysiology'], ['behav brain sci'], ['aims neuroscience'], ['journal of affective disorders'], ['dreaming']]	14	0	[]	0	[]	0	[]	53265936	Allow all users (no expiry set)	20078	2017-02-21	ThePolarBear	61	0	2017-02-21	2017-02	2017
Circadian String Quartet	https://en.wikipedia.org/wiki/Circadian_String_Quartet	7	0	0	[]	[]	0	2	['www.oldfirstconcerts.org', 'www.repeatperformances.org']	0	[]	5	['www.circadianstringquartet.com', 'sunsetarts.wordpress.com', 'www.circadianstringquartet.com', 'ianvenables.com', 'noamlemish.com']	57480623	Allow all users (no expiry set)	2229	2018-05-22	Dmaltz	23	0	2018-05-22	2018-05	2018
Sleep deprivation in higher education	https://en.wikipedia.org/wiki/Sleep_deprivation_in_higher_education	66	22	0.333333	['10.1007/bf02244139', '10.1111/j.1365-2869.2004.00436.x', '10.1177/2167696816674551', '10.1016/j.psyneuen.2013.01.012', '10.1080/07448481.2018.1499655', '10.1080/07448480009596294', '10.15288/jsas.2002.s14.23', '10.5664/jcsm.3170', '10.21633/jgpha.5.412', '10.5664/jcsm.1072', '10.1080/15402002.2014.919919', '10.1093/sleep/19.4.318', '10.1097/adm.0b013e3181aa8dd4', '10.2147/nss.s62907', '10.1186/…	[[' psychopharmacology '], ['journal of sleep research ', ' journal of sleep research '], ['emerging adulthood'], [' psychoneuroendocrinology '], ['journal of american college health ', ' journal of american college health '], ['journal of american college health ', ' journal of american college health '], ['journal of studies on alcohol', ' journal of studies on alcohol. supplement '], ['journal…	22	10	['aasm.org', 'www.sleepfoundation.org', 'www.sleepfoundation.org', 'sleepeducation.org', 'www.sleepfoundation.org', 'www.sleepfoundation.org', 'sleep.org', 'artandhealing.org', 'sleep.org', 'www.apa.org']	0	[]	15	['health.usnews.com', 'www.sciencedaily.com', 'www.psychologytoday.com', 'www.thelantern.com', 'psychcentral.com', 'thetab.com', 'www.healthline.com', 'www.scientificamerican.com', 'www.usnews.com', 'thesleepdoctor.com', 'www.psychologytoday.com', 'brandongaille.com', 'www.reuters.com', 'www.medicalnewstoday.com', 'www.webmd.com']	56263767	Allow all users (no expiry set)	39628	2018-01-10	Koo.b	138	0	2018-01-10	2018-01	2018
Dual circadian oscillator model	https://en.wikipedia.org/wiki/Dual_circadian_oscillator_model	30	30	1	['10.1155/2018/5147585', '10.2307/1933949', '10.1155/2017/1504507', '10.1101/sqb.2007.72.002', '10.1186/s12915-018-0623-3', '10.3109/07420528.2012.668505', '10.1016/j.cell.2007.03.020', '10.4161/cc.8.6.7869', '10.1016/j.cub.2008.07.012', '10.1101/sqb.2007.72.063', '10.1177/074873049701200605', '10.1530/joe-16-0054', '10.1016/j.febslet.2011.02.028', '10.1016/s0022-1910(01)00060-9', '10.1080/104092…	[[' neural plasticity '], ['ecology'], [' neural plasticity '], [' cold spring harbor symposia on quantitative biology '], [' bmc biology '], [' chronobiology international '], [' cell '], [' cell cycle '], [' current biology '], [' cold spring harbor symposia on quantitative biology '], ['journal of biological rhythms ', ' journal of biological rhythms '], ['journal of endocrinology ', ' the jou…	28	0	[]	0	[]	0	[]	60472185	Allow all users (no expiry set)	38828	2019-04-11	Snehamichaela	220	0	2019-04-11	2019-04	2019
Achim Kramer	https://en.wikipedia.org/wiki/Achim_Kramer	35	24	0.685714	['10.1101/cshperspect.a028720', '10.1016/j.cell.2014.03.057', '10.1111/ejn.14172', '10.1021/bi5008386', '10.1101/gad.397006', '10.3109/10409238.2013.831395', '10.1073/pnas.0906361106', '10.1155/2016/3459246', '10.1534/genetics.117.300521', '10.3390/ijms18102168', '10.1016/j.tig.2018.01.001', '10.1016/j.smim.2007.02.012', '10.1101/gad.512209', '10.1007/s00018-017-2606-x', '10.1186/s12903-019-0720-…	[['cold spring harbor perspectives in biology'], ['cell'], ['journal of neuroscience', 'the european journal of neuroscience'], ['biochemistry'], ['genes '], ['critical reviews in biochemistry and molecular biology'], ['proceedings of the national academy of sciences of the united states of america'], ['journal of diabetes research', 'journal of diabetes research'], ['genetics'], ['journal of mol…	24	0	[]	0	[]	3	['www.livescience.com', 'www.dw.com', 'www.livescience.com']	60465246	Allow all users (no expiry set)	24612	2019-04-11	Sbidani	68	0	2019-04-11	2019-04	2019
Hajime Tei	https://en.wikipedia.org/wiki/Hajime_Tei	14	10	0.714286	['10.1155/2018/9156478', '10.1016/j.neures.2014.10.017', '10.1016/s0014-5793(98)01597-x', '10.1038/sj.embor.7400424', '10.1042/bst20160183', '10.1177/0748730406294316', '10.1096/fj.12-203554', '10.1016/j.bonr.2017.11.001', '10.1038/39086', '10.1081/cbi-120014569', '30363685', '25448545', '9891984', '15995671', '28673939', '17107937', '22661008', '29181439', '9333243', '12405549', '6180976', None,…	[['biomed research international '], ['neuroscience research '], ['febs letters'], [' embo reports '], ['biochemical society transactions '], ['journal of biological rhythms ', ' journal of biological rhythms '], [' faseb journal '], ['bone reports'], ['nature'], [' chronobiology international ']]	10	1	['www.semanticscholar.org']	0	[]	1	['patents.justia.com']	60463051	Allow all users (no expiry set)	11037	2019-04-10	Klee6374	54	0	2019-04-10	2019-04	2019
Carla Green	https://en.wikipedia.org/wiki/Carla_Green	22	10	0.454545	['10.1016/j.cub.2003.08.033', '10.1007/s00424-016-1820-y', '10.3390/biom5042504', '10.1038/s41467-018-03503-6', '10.1242/jcs.065771', '10.1073/pnas.0404851101', '10.1146/annurev-arplant-042110-103759', '10.3390/ijms151018221', '10.1128/mcb.00641-09', '10.1146/annurev-neuro-060909-153128', '13678599', '27108448', '26473939', '29556064', '21242310', '15299148', '21526969', '25310649', '19687303', '…	[['current biology '], ['journal of physiology ', 'pfl√ºgers archiv'], ['biomolecules '], ['nature communications '], ['journal of cell science ', 'journal of cell science '], ['proceedings of the national academy of sciences '], ['annual review of plant biology '], ['journal of molecular sciences ', 'international journal of molecular sciences '], ['molecular and cellular biology '], ['annual re…	10	6	['www.anatomy.org', 'www.grc.org', 'www.aaas.org', 'srbr.org', 'www.anatomy.org', 'srbr.org']	0	[]	0	[]	60467901	Allow all users (no expiry set)	19900	2019-04-11	Jtalmeida	52	0	2019-04-11	2019-04	2019
Jay Dunlap	https://en.wikipedia.org/wiki/Jay_Dunlap	37	32	0.864865	['10.1073/pnas.0904837106', '10.1016/j.cub.2015.02.021', '10.1126/science.2563175', '10.1016/j.molcel.2013.11.005', '10.1136/bmj.317.7174.1704', '10.1371/journal.pcbi.1002437', '10.1073/pnas.1514590112', '10.1016/j.fgb.2015.10.002', '10.1016/j.cels.2018.10.014', '10.1186/s12964-020-00658-y', '10.1126/science.1121716', '10.1534/genetics.104.86496', '10.1177/0748730411401579', '10.1101/sqb.2007.72.…	[['proceedings of the national academy of sciences'], ['current biology'], ['science'], ['molecular cell'], ['bmj '], ['plos computational biology'], ['proceedings of the national academy of sciences'], ['fungal genetics and biology'], ['cell systems'], ['cell communication and signaling '], ['science'], ['genetics'], ['cell'], ['cold spring harbor symposia on quantitative biology'], ['microbiolo…	32	3	['www.broadinstitute.org', 'www.broadinstitute.org', 'npr.org']	0	[]	0	[]	60465088	Allow all users (no expiry set)	47458	2019-04-10	Aj.ruff	142	1	2019-04-10	2019-04	2019
Dmitri Nusinow	https://en.wikipedia.org/wiki/Dmitri_Nusinow	10	5	0.5	['10.1038/nsmb.1665', '10.1038/nature10182', '10.1016/s0022-2836(02)00329-7', '10.1126/science.1146994', '10.7554/elife.13292', '19734898', '21753751', '12079343', '17872410', '26839287', None, '3155984', None, '3709017', '4755757']	[['nature structural '], ['nature'], ['journal of molecular biology', 'journal of molecular biology'], ['science'], ['elife']]	5	2	['www.danforthcenter.org', 'danforthcenter.org']	0	[]	1	['www.farmindustrynews.com']	60523951	Allow all users (no expiry set)	10686	2019-04-18	Awwstinnnnn	16	0	2019-04-18	2019-04	2019
Jrk	https://en.wikipedia.org/wiki/Jrk	14	8	0.571429	['10.1016/s0092-8674(00)81440-3', '10.1177/0748730417735397', '10.1046/j.1469-8137.1999.00349.x', '10.1002/ajmg.b.32599', '10.1186/gb-2004-5-6-226', '10.1177/0748730412463181', '10.1016/s0092-8674(00)80566-8', '9630223', '29172879', None, '28902457', '15186484', '23223369', '9988221', None, '5734378', None, None, '463060', None, None, 'ncbi']	[[' cell '], ['journal of biological rhythms ', ' journal of biological rhythms '], ['new phytologist '], ['journal of medical genetics', ' american journal of medical genetics. part b'], [' genome biology '], ['journal of biological rhythms ', ' journal of biological rhythms '], [' cell '], 'ncbi']	8	4	['www.uniprot.org', 'flybase.org', 'flybase.org', 'useast.ensembl.org']	0	[]	0	[]	60466227	Allow all users (no expiry set)	11745	2019-04-11	Ankit.choudhury.23	69	0	2019-04-11	2019-04	2019
Erin M. Gibson	https://en.wikipedia.org/wiki/Erin_M._Gibson	22	8	0.363636	['10.1371/journal.pone.0015267', '10.1038/d41586-018-03307-0', '10.1016/j.brainres.2008.08.049', '10.1097/cco.0b013e3283571a8e', '10.1126/science.1252304', '10.1210/en.2008-0316', '10.1111/j.1460-9568.2007.05505.x', '10.1016/j.cell.2018.10.049', '21152025', None, '18786518', '22913969', '24727982', '18566114', '17445242', '30528430', '2995744', None, '2677022', None, '4096908', '2582915', '243520…	[['[[plos one'], ['nature'], ['[[brain research'], ['current opinion in oncology'], ['science'], ['[[endocrinology '], ['journal of neuroscience', '[[european journal of neuroscience'], ['cell']]	8	7	['www.science.org', 'gibson-lab.org', 'www.whitfieldschool.org', 'neurotree.org', 'www.science.org', 'gibson-lab.org', 'escholarship.org']	0	[]	0	[]	63616482	Allow all users (no expiry set)	19617	2020-04-10	Microglia145	36	1	2020-04-10	2020-04	2020
Ravi Allada	https://en.wikipedia.org/wiki/Ravi_Allada	39	27	0.692308	['10.1016/j.neuron.2005.10.030', '10.1038/nature04739', '10.1016/j.cell.2015.07.036', '10.3389/fpsyg.2020.575328', '10.3389/fnins.2020.00319', '10.1038/nrg1144', '10.3389/fphys.2020.00533', '10.1016/j.neuron.2011.12.007', '10.1016/s0076-6879(05)93041-3', '10.1016/j.cub.2009.01.040', '10.1016/s0960-9822(03)00608-0', '10.1016/s0092-8674(00)81440-3', '10.1146/annurev-physiol-021909-135815', '10.1016…	[['neuron'], ['nature'], ['cell'], ['frontiers in psychology'], ['frontiers in neuroscience'], ['nature reviews genetics'], ['frontiers in physiology'], ['neuron'], ['methods in enzymology'], ['current biology'], ['current biology'], ['cell'], ['annual review of physiology'], ['current biology'], ['cell reports'], ['cold spring harbor perspectives in biology'], ['journal of neuroscience', 'the eu…	27	2	['alladalab.org', 'www.eurekalert.org']	0	[]	3	['time.com', 'chronobiology.com', 'www.expertperspectives.com']	67467257	Allow all users (no expiry set)	38567	2021-04-22	Halliecohn	159	1	2021-04-22	2021-04	2021
Johanna Meijer	https://en.wikipedia.org/wiki/Johanna_Meijer	36	26	0.722222	['10.1208/s12248-014-9625-4', '10.1111/j.1460-9568.2010.07522.x', '10.1152/physrev.00009.2009', '10.1111/dom.12513', '10.1038/nn1122', '10.1016/s0960-9822(02)00923-5', '10.1186/s12915-018-0618-0', '10.3389/fnins.2021.634034', '10.1098/rspb.2015.0738', '10.1111/bcp.12783', '10.1016/j.physbeh.2014.11.020', '10.1016/j.molmet.2014.03.002', '10.1093/sleep/30.3.257', '10.1016/0165-0173(94)90005-1', '10…	[['the aaps journal '], ['journal of neuroscience', 'european journal of neuroscience'], ['physiological reviews'], ['diabetes'], ['nature neuroscience'], ['current biology '], ['bmc biology '], ['frontiers in neuroscience '], ['proceedings of the royal society b'], ['journal of clinical pharmacology ', 'british journal of clinical pharmacology '], ['physiology '], ['molecular metabolism'], ['sle…	26	2	['www.clocktool.org', 'srbr.org']	0	[]	3	['www.johannahmeijer.com', 'www.johannahmeijer.com', 'aschoff-honma.wixsite.com']	67447519	Allow all users (no expiry set)	28424	2021-04-20	Doualex	144	0	2021-04-20	2021-04	2021
Christine Merlin	https://en.wikipedia.org/wiki/Christine_Merlin	23	14	0.608696	['10.1016/j.tig.2020.06.011', '10.1146/annurev-physiol-021909-135815', '10.1146/annurev-ento-010814-020855', '10.1371/journal.pgen.1008265', '10.1101/gr.145599.112', '10.1038/ncomms1965', '10.1126/science.1176221', '10.1016/j.cub.2018.02.067', '10.1016/j.cell.2011.09.052', '10.1371/journal.pbio.0060004', '10.1038/nature13812', '10.1007/s10886-004-7941-3', '10.1534/g3.116.027029', '10.1038/s41467-…	[['trends in genetics'], ['annual review of physiology'], ['annual review of entomology'], ['plos genetics'], ['genome research'], ['nature communications'], ['science'], ['current biology '], ['cell'], ['plos biology'], ['nature'], ['journal of chemical ecology', 'journal of chemical ecology'], ['g3'], ['nature communications']]	14	3	['www.merlinlab.org', 'www.science.org', 'www.science.org']	0	[]	2	['scholar.google.com', 'www.nature.com']	67852897	Allow all users (no expiry set)	21691	2021-06-04	Bioclocks2021	19	1	2021-06-04	2021-06	2021
ELF3	https://en.wikipedia.org/wiki/ELF3	21	21	1	['10.1016/j.tplants.2013.11.007', '10.3390/ijms19103196', '10.1007/s13238-014-0068-6', '10.1016/j.plantsci.2020.110786', '10.1038/s41586-020-2644-7', '10.1105/tpc.010070', '10.1038/msb.2012.6', '10.1016/j.tig.2016.08.002', '10.1016/j.molcel.2020.09.026', '10.1016/j.tcb.2018.02.002', '10.1016/j.semcdb.2013.02.007', '10.1105/tpc.000475', '10.1093/jxb/eraa326', '10.1007/s11427-016-9154-x', '10.1046/…	[[' trends in plant science '], ['journal of molecular sciences ', ' international journal of molecular sciences '], [' protein '], [' plant science '], [' nature '], [' the plant cell '], [' molecular systems biology '], [' trends in genetics '], [' molecular cell '], [' trends in cell biology '], [' seminars in cell '], [' the plant cell '], ['journal of experimental botany ', ' journal of expe…	21	0	[]	0	[]	0	[]	67462904	Allow all users (no expiry set)	23356	2021-04-21	Kristenedgeworth	76	0	2021-04-21	2021-04	2021
Food-entrainable oscillator	https://en.wikipedia.org/wiki/Food-entrainable_oscillator	15	14	0.933333	['10.1073/pnas.0604189103', '10.1016/j.tem.2015.11.007', '10.1177/0748730418789043', '10.1016/0031-9384(93)90366-n', '10.1152/ajpregu.00874.2005', '10.1038/nn1651', '10.1016/0149-7634(80)90010-x', '10.1126/science.1172156', '10.1016/s0163-1047(79)90415-1', '10.1007/s003590050099', '10.1152/ajpregu.00322.2014', '10.1007/s12562-008-0028-2', '10.1126/science.8097062', '10.1177/0748730418789043', '10…	[['proceedings of the national academy of sciences'], [' trends in endocrinology and metabolism '], ['journal of biological rhythms', 'journal of biological rhythms'], ['physiology '], ['journal of physiology', ' american journal of physiology. regulatory'], [' nature neuroscience '], ['neuroscience '], [' science '], [' behavioral and neural biology '], ['journal of comparative physiology a', 'j…	14	1	['www.biodiversitylibrary.org']	0	[]	0	[]	67452168	Allow all users (no expiry set)	24525	2021-04-20	SatvikR78	64	0	2021-04-20	2021-04	2021
Debra J. Skene	https://en.wikipedia.org/wiki/Debra_J._Skene	19	15	0.789474	['10.1111/gtc.12664', '10.1523/jneurosci.23-18-07093.2003', '10.1016/j.smrv.2016.06.005', '10.1016/s0531-5565(02)00198-5', '10.1677/joe.0.164r001', '10.1210/jc.2004-0957', '10.1038/s41536-021-00128-0', '10.3389/fnhum.2021.644570', '10.1038/nrg2430', '10.1016/j.tins.2013.10.004', '10.1210/er.2018-00084', '10.1177/0748730408323089', '10.1093/occmed/kqp162', '10.1016/j.tics.2009.07.004', '10.1124/pr…	[['genes to cells'], ['journal of neuroscience', 'journal of neuroscience'], ['sleep medicine reviews '], ['experimental gerontology'], ['journal of endocrinology ', 'journal of endocrinology '], ['journal of clinical endocrinology ', 'the journal of clinical endocrinology '], ['npj regenerative medicine'], [' frontiers in human neuroscience'], ['nature reviews genetics'], ['trends in neuroscienc…	15	1	['royalsociety.org']	1	['www.nhlbi.nih.gov']	0	[]	67473155	Allow all users (no expiry set)	20718	2021-04-22	Kellencking	102	0	2021-04-22	2021-04	2021
Processa edulis	https://en.wikipedia.org/wiki/Processa_edulis	7	1	0.142857	['10.1016/0305-0491(82)90521-1', None, None]	[['comparative biochemistry and physiology part b']]	1	1	['animaldiversity.org']	0	[]	0	[]	67434986	Allow all users (no expiry set)	7349	2021-04-18	Cwmhiraeth	17	0	2021-04-18	2021-04	2021
Melatonin (supplement/medication)	https://en.wikipedia.org/wiki/Melatonin_(supplement/medication)	98	64	0.653061	['10.5664/jcsm.6470', '10.1124/pr.117.014381', '10.1517/13543784.15.4.367', '10.1212/wnl.0000000000004058', None, '10.5665/sleep.4088', '10.1136/archdischild-2017-314181', '10.1002/14651858.cd009776.pub2', '10.1007/s00018-017-2616-8', '10.1007/s40266-012-0018-z', '10.1016/j.tem.2019.11.011', '10.1345/aph.1m365', '10.1111/j.1474-7766.2005.00301.x', '10.1056/nejm200010123431510', '10.1002/phar.1822…	[[' j clin sleep med '], [' pharmacol rev '], [' expert opinion on investigational drugs '], [' neurology '], [' ahrq comparative effectiveness reviews '], [' sleep '], [' archives of disease in childhood '], [' the cochrane database of systematic reviews '], [' cellular and molecular life sciences '], [' drugs '], [' trends in endocrinology and metabolism '], [' the annals of pharmacotherapy '],…	62	4	['www.consumerreports.org', 'sciencebasedmedicine.org', 'wayback.archive-it.org', 'www.sleepdex.org']	7	['druginfo.nlm.nih.gov', 'pubchem.ncbi.nlm.nih.gov', 'www.nccih.nih.gov', 'www.fda.gov', 'www.fda.gov', 'www.tga.gov', 'www.fda.gov']	11	['www.truthlyapp.com', 'www.merckmanuals.com', 'drugs.com', 'clincalc.com', 'drugs.com', 'books.google.com', 'www.mayoclinic.com', 'clincalc.com', 'keldik.com', 'www.nytimes.com', 'drugs.com']	70493648	Allow all users (no expiry set)	64188	2022-04-08	Medgirl131	38	1	2022-04-08	2022-04	2022
