# Supplementary material for: Wikipedia as a tool for contemporary history of science: A case study on CRISPR
Source: PLoS One. 2023 Sep 13;18(9):e0290827. doi: 10.1371/journal.pone.0290827 (PMC10499201; doi:10.1371/journal.pone.0290827)
Supplement: S5 Table — The output of the automated tool for the term "coronavirus", as of 2022-07-14. (XLSX) [file pone.0290827.s008.xlsx]

## Sheet: wikiscore_coronavirus_2022-07-1
Name only	page url	Ref count	nb_journal_citations	SciScore	DOIs	journal	nbjournaldetected	citation org	citation_org_text	citation .gov	citation_gov_text	citation_com	citation_com_text	Page id	Edit protection	Page lenght (Bytes)	DOB	Creator	Total edits	Recent edits	Formated DOB	Year_month	Year
Coronavirus	https://en.wikipedia.org/wiki/Coronavirus	136	92	0.676471	['10.1128/jvi.03273-12', '10.1128/jvi.79.3.1595-1604.2005', '10.2741/3012', '10.1016/j.tim.2016.09.001', '10.33493/scivis.20.02.03', '10.1073/pnas.0800502105', '10.1007/bf01253886', '10.26719/2013.19.supp1.s3', '10.1128/mmbr.69.4.635-664.2005', '10.1016/j.antiviral.2013.12.009', '10.1136/bmj.330.7505.1451', '10.3201/eid1509.090224', '10.1038/220650b0', '10.1128/jvi.79.3.1595-1604.2005', '10.1007/…	[['journal of virology ', ' journal of virology '], ['journal of virology ', ' journal of virology '], [' frontiers in bioscience '], [' trends in microbiology '], ['science vision'], [' proceedings of the national academy of sciences of the united states of america '], [' archiv f√ºr die gesamte virusforschung '], [' eastern mediterranean health journal '], ['microbiology and molecular biology r…	84	8	['www.npr.org', 'nextstrain.org', 'www.sciencemag.org', 'talk.ictvonline.org', 'talk.ictvonline.org', 'talk.ictvonline.org', 'talk.ictvonline.org', 'talk.ictvonline.org']	3	['www.cdc.gov', 'www.cdc.gov', 'www.cdc.gov']	23	['www.reuters.com', 'www.nytimes.com', 'www.businessinsider.com', 'www.nytimes.com', 'www.forbes.com', 'www.nytimes.com', 'books.google.com', 'www.smallanimalchannel.com', 'books.google.com', 'www.bbc.com', 'airtable.com', 'books.google.com', 'www.aljazeera.com', 'www.merriam-webster.com', 'www.merckvetmanual.com', 'www.merriam-webster.com', 'www.popsci.com', 'thechart.blogs.cnn.com', 'books.goog…	201983	Require extended confirmed access (no expiry set)	97925	2003-03-27	217.158.106.57	1776	5	2003-03-27	2003-03	2003
Pandemic	https://en.wikipedia.org/wiki/Pandemic	222	51	0.22973	['10.1017/s1740022820000261', '10.3201/eid1901.120124', '10.3201/eid1201.050979', '10.1056/nejmp2118468', '10.1016/s0140-6736(20)30567-5', '10.1056/nejmra052211', '10.1172/jci34706', '10.4103/0974-777x.170495', '10.1016/j.pediatrneurol.2007.04.012', '10.1155/2000/782978', '10.1371/journal.pone.0069586', '10.1038/83283', '10.1007/s00430-009-0118-5', '10.1038/nm0905-927', '10.1017/s0021853700030942…	[['journal of global history ', 'journal of global history '], ['emerging infectious diseases'], ['emerging infectious diseases'], ['journal of medicine ', 'new england journal of medicine '], [' lancet '], ['journal of medicine', ' new england journal of medicine'], ['journal of clinical investigation', 'the journal of clinical investigation'], ['journal of global infectious diseases', 'journal …	51	15	['ourworldindata.org', 'tngenweb.org', 'www.lungusa.org', 'urbanrim.org', 'www.unaids.org', 'avert.org', 'www.cambridge.org', 'portal.unesco.org', 'www.pbs.org', 'globalsecurity.org', 'historylink.org', 'kehilalinks.jewishgen.org', 'www.eurekalert.org', 'cambridge.org', 'pbs.org']	14	['stacks.cdc.gov', 'www.census.gov', '1918.pandemicflu.gov', 'cdc.gov', 'www.gov', 'www.cdc.gov', 'www.cdc.gov', 'www.cdc.gov', 'www.cdc.gov', 'www.cdc.gov', 'www.doh.gov', 'www.cdc.gov', 'www.census.gov', 'www.cdc.gov']	51	['www.speakeasy-forum.com', 'theconversation.com', 'encarta.msn.com', 'www.historynet.com', 'www.reuters.com', 'www.channel4.com', 'blogs.scientificamerican.com', 'www.geocities.com', 'www.bbc.com', 'www.newscientist.com', 'articles.latimes.com', 'www.smithsonianmag.com', 'www.xtimeline.com', 'earlyamerica.com', 'www.washingtonpost.com', 'www.reuters.com', 'www.time.com', 'eu.usatoday.com', 'asia…	24255	Allow all users (no expiry set)	126879	2001-10-01	TwoOneTwo	3484	15	2001-10-01	2001-10	2001
Polyface Farm	https://en.wikipedia.org/wiki/Polyface_Farm	22	0	0	[]	[]	0	0	[]	0	[]	17	['www.businessweek.com', 'www.polyfacefarms.com', '2fwww.newsleader.com', 'washingtonpost.com', 'www.thelunaticfarmer.com', 'www.washingtonpost.com', 'familyfarmlivestock.com', 'motherjones.com', 'www.goodshepherdpoultryranch.com', 'www.washingtonpost.com', 'oneexperienceofmany.weebly.com', 'www.thelunaticfarmer.com', 'www.polyfacefarms.com', 'www.youtube.com', 'nytimes.com', 'www.motherearthnews…	149163	Allow all users (no expiry set)	14585	2002-11-20	Andrew Schaaf	205	0	2002-11-20	2002-11	2002
Motion Picture & Television Fund	https://en.wikipedia.org/wiki/Motion_Picture_%26_Television_Fund	89	0	0	[]	[]	0	3	['en.wikipedia.org', 'npr.org', 'www.mptvfund.org']	0	[]	76	['www.nytimes.com', 'www.mptf.com', 'mptf.com', 'news.google.com', 'www.mptf.com', 'www.imdb.com', 'www.nytimes.com', 'variety.com', 'www.playbill.com', 'www.nytimes.com', 'www.sfvbj.com', 'www.upi.com', 'www.hollywoodreporter.com', 'deadline.com', 'variety.com', 'variety.com', 'www.latimes.com', 'www.imdb.com', 'www.washingtonpost.com', 'variety.com', 'www.hollywoodreporter.com', 'www.nytimes.co…	18	Allow all users (no expiry set)	Motion Picture	2003-06-14	LittleDan	2	0	2003-06-14	2003-06	2003
Common raccoon dog	https://en.wikipedia.org/wiki/Common_raccoon_dog	51	13	0.254902	['10.1111/j.1365-3164.2012.01036.x', '10.4238/2015.june.12.8', '10.1016/j.mambio.2007.09.005', '10.1111/bij.12629', '10.3978/j.issn.2072-1439.2013.06.19', '10.1007/s00436-017-5405-2', '10.2305/iucn.uk.2016-1.rlts.t14925a85658776.en', '10.1016/j.mambio.2007.09.005', '10.1530/jrf.0.0510517', '10.1203/01.pdr.0000129184.87042.fc', '10.4098/j.at.0001-7051.035.2009', '10.1126/science.1087139', '10.1001…	[['veterinary dermatology'], ['genet. mol. res. '], ['mammalian biology '], ['journal of the linnean society', 'biological journal of the linnean society'], ['j thorac dis '], ['parasitology research '], ['reproduction'], ['pediatric research'], ['acta theriologica'], ['science'], ['jama '], ['journal of the mammalogical society of japan', 'journal of the mammalogical society of japan']]	12	6	['humanesociety.org', 'canids.org', 'www.traffic.org', 'marketplace.org', 'waza.org', 'www.humanesociety.org']	0	[]	8	['upi.com', 'books.google.com', 'www.dw.com', 'cnbc.com', 'www.nbcnews.com', 'www.stylelist.com', 'careforthewild.com', 'furcommission.com']	238612	Allow all users (no expiry set)	42610	2003-06-01	Emperorbma	1567	6	2003-06-01	2003-06	2003
ASHRAE	https://en.wikipedia.org/wiki/ASHRAE	27	4	0.148148	['10.1101/2020.03.08.982637', '10.1016/j.envint.2020.105730', '10.1038/s41586-020-2271-3', '10.3201/eid2607.200764', None, '32294574', '32340022', '32240078', None, '7151430', None, '7323555']	[['environment international'], ['nature'], ['emerging infectious diseases']]	3	9	['www.ashrae.org', 'www.ashrae.org', 'www.usgbc.org', 'ashrae.org', 'www.ashrae.org', 'www.ashrae.org', 'www.hpbmagazine.org', 'www.ashrae.org', 'www.ashrae.org']	1	['cbo.gov']	10	['www.thestandard.com', 'ajc.com', 'nationalpost.com', 'news.google.com', 'www.nytimes.com', 'select.nytimes.com', 'www.thehindubusinessline.com', 'www.nytimes.com', 'contractingbusiness.com', 'hindu.com']	42883317	Allow all users (no expiry set)	19221	2003-05-12	81.203.94.172	274	0	2003-05-12	2003-05	2003
Donald Trump	https://en.wikipedia.org/wiki/Donald_Trump	819	7	0.00854701	['10.1002/polq.12737', '10.1080/01463373.2018.1438485', '10.1017/rep.2017.37', 'full/10.1080/00380253.2021.1966348', '10.1056/nejmoa2001191', 'abs/10.1080/08850607.2019.1660951?journalcode=ujic20', '10.1080/15564886.2019.1671284', None, None, None, None, '32004427', None, None, None, None, None, None, '7092802', None, None]	[['[[political science quarterly'], ['[[communication quarterly'], ['journal of race', 'journal of race'], ['the sociological quarterly '], ['journal of medicine', '[[the new england journal of medicine'], ['journal of intelligence and counterintelligence', '[[international journal of intelligence and counterintelligence'], ['victims ']]	7	45	['www.npr.org', 'www.npr.org', 'ballot-access.org', 'www.npr.org', 'www.armscontrol.org', 'www.npr.org', 'projects.propublica.org', 'www.npr.org', 'www.npr.org', 'heinonline.org', 'www.npr.org', 'publicintegrity.org', 'www.c-span.org', 'www.pewresearch.org', 'www.npr.org', 'www.npr.org', 'static.c-span.org', 'www.brennancenter.org', 'www.documentcloud.org', 'carnegieendowment.org', 'www.pewresear…	3	['www.intelligence.senate.gov', 'www.archives.gov', 'www.archives.gov']	704	['newrepublic.com', 'www.theverge.com', 'www.nytimes.com', 'www.nytimes.com', 'www.bbc.com', 'www.nytimes.com', 'www.cbsnews.com', 'edition.cnn.com', 'www.washingtonpost.com', 'www.nytimes.com', 'www.bbc.com', 'www.rev.com', 'www.nytimes.com', 'www.cnn.com', 'edition.cnn.com', 'www.nbcnews.com', 'www.bbc.com', 'www.washingtonpost.com', 'www.cnn.com', 'www.nytimes.com', 'edition.cnn.com', 'abcnews…	4848272	Require administrator access (no expiry set)	418992	2004-01-09	MarcPrux	38741	132	2004-01-09	2004-01	2004
Jewel of the Seas	https://en.wikipedia.org/wiki/Jewel_of_the_Seas	16	0	0	[]	[]	0	0	[]	0	[]	12	['cruisearabiaonline.com', 'www.royalcaribbeanblog.com', 'cruisearabiaonline.com', 'www.royalcaribbean.com', 'travelmarketreport.com', 'www.marinetraffic.com', 'www.cruiselawnews.com', 'cruisehive.com', 'wgc-usa.com', 'www.businessinsider.com', 'crew-center.com', 'www.cruisemapper.com']	1329341	Allow all users (no expiry set)	9662	2004-12-26	69.199.64.32	260	0	2004-12-26	2004-12	2004
Tyson Foods	https://en.wikipedia.org/wiki/Tyson_Foods	174	2	0.0114943	['10.1007/978-3-319-67879-5_3', '10.1080/10282580.2016.1168257', None, None, None, None]	[['contemporary justice review']]	1	11	['www.texasobserver.org', 'npr.org', 'animalequality.org', 'www.texasobserver.org', 'www.texasobserver.org', 'www.npr.org', 'www.p2pays.org', 'animalequality.org', 'www.npr.org', 'www.propublica.org', 'www.npr.org']	5	['www.justice.gov', 'www.sec.gov', 'www.fsis.usda.gov', 'www.epa.gov', 'www.sec.gov']	151	['www.feedstuffs.com', 'www.foodbev.com', 'www.foodprocessing.com', 'www.fooddive.com', 'www.fooddive.com', 'fortune.com', 'www.cnbc.com', 'www.beefmagazine.com', 'www.globenewswire.com', 'www.axios.com', 'investigations.nbcnews.com', 'www.reuters.com', 'www.arkansasbusiness.com', 'www.al.com', 'www.arkansasonline.com', 'iowacapitaldispatch.com', 'www.cbsnews.com', 'money.cnn.com', 'www.reuters.c…	1100202	Allow all users (no expiry set)	89517	2004-10-25	Wk muriithi	1396	1	2004-10-25	2004-10	2004
Belgian frigate Leopold I (F930)	https://en.wikipedia.org/wiki/Belgian_frigate_Leopold_I_(F930)	7	0	0	[]	[]	0	0	[]	0	[]	2	['mobile.twitter.com', 'navalnews.com']	1005144	Allow all users (no expiry set)	8712	2004-09-21	Martin Wisse	131	0	2004-09-21	2004-09	2004
Rodney Howard-Browne	https://en.wikipedia.org/wiki/Rodney_Howard-Browne	68	0	0	[]	[]	0	12	['search.sunbiz.org', 'www.rightwingwatch.org', 'www.pbs.org', 'www.rightwingwatch.org', 'harpers.org', 'www.npr.org', 'www.rightwingwatch.org', 'www.apologeticsindex.org', 'www.rightwingwatch.org', 'www.hernandosheriff.org', 'www.rightwingwatch.org', 'www.rightwingwatch.org']	0	[]	49	['www.washingtonpost.com', 'www.huffpost.com', 'www.newsweek.com', 'www.ibtimes.com', 'www.facebook.com', 'www.vanityfair.com', 'm.orlandoweekly.com', 'www.christiantoday.com', 'www.forbes.com', 'www.newsweek.com', 'bhbem.wordpress.com', 'www.christianitytoday.com', 'www.sptimes.com', 'thestand20.com', 'revival.com', 'content.time.com', 'books.google.com', 'www.newsweek.com', 'www.charismanews.co…	1012902	Allow all users (no expiry set)	39470	2004-09-24	One Salient Oversight	1158	4	2004-09-24	2004-09	2004
Richard Horton (editor)	https://en.wikipedia.org/wiki/Richard_Horton_(editor)	68	19	0.279412	['10.1177/014107680609900202', '10.1016/s0140-6736(05)67048-1', '10.1038/443728a', '10.1016/s0140-6736(14)61050-3', '10.1001/jama.286.10.1232', '10.1126/science.314.5798.396', '10.1016/s0140-6736(11)60393-0', '10.1136/bmj.331.7507.53', '10.1016/s0140-6736(05)66798-0', '10.1001/jama.276.8.637', '10.1038/d41586-021-00733-5', '10.1093/ww/9780199540884.013.u20825', '10.1111/anae.14484', '10.1016/s014…	[['journal of the royal society of medicine', 'journal of the royal society of medicine'], ['the lancet '], [' nature'], [' the lancet'], ['journal of the american medical association', ' journal of the american medical association'], [' science'], [' the lancet'], ['bmj '], ['the lancet '], ['journal of the american medical association', ' journal of the american medical association'], ['nature'…	18	5	['iraqbodycount.org', 'www.world-heart-federation.org', 'sallyclark.org', 'labourbriefing.org', 'phr.org']	0	[]	24	['www.thelancet.com', 'cnn.com', 'www.thelancet.com', 'bbc.com', 'www.thelancet.com', 'www.taipeitimes.com', 'www.thelancet.com', 'www.nytimes.com', 'books.google.com', 'www.ft.com', 'www.haaretz.com', 'blog.washingtonpost.com', 'www.jpost.com', 'bjgplife.com', 'www.thelancet.com', 'twitter.com', 'www.chinadaily.com', 'www.iht.com', 'www.elsevier.com', 'www.straight.com', 'www.cmtopdr.com', 'book…	542023	Allow all users (no expiry set)	40351	2004-03-21	Jfdwolff	370	1	2004-03-21	2004-03	2004
New England Complex Systems Institute	https://en.wikipedia.org/wiki/New_England_Complex_Systems_Institute	22	1	0.0454545	['10.1371/journal.pone.0131871.', None, None]	[]	0	2	['www.wdm.org', 'www.foodwatch.org']	0	[]	9	['science.time.com', 'www.wired.com', 'www.wired.com', 'www.wired.com', 'www.wired.com', 'twitter.com', 'articles.economictimes.indiatimes.com', 'motherboard.vice.com', 'motherboard.vice.com']	511796	Allow all users (no expiry set)	15124	2004-03-08	Sj	154	0	2004-03-08	2004-03	2004
Avian coronavirus	https://en.wikipedia.org/wiki/Avian_coronavirus	18	10	0.555556	['10.1006/viro.1995.0029', '10.1080/03079457.2020.1761010', '10.1006/viro.1993.1093', '10.1080/03079450120044506', '10.1051/vetres:2006055', '10.1051/vetres:2006055', '10.1016/j.virusres.2008.03.020', '10.1155/2016/4621659', '10.1006/smvy.1997.0104', '10.1007/bf01309861', '10.1128/jvi.75.24.12359-12369.2001', '7491781', '32374218', '8380672', '19184884', '17296157', '17296157', '18468711', '26955…	[['virology '], ['avian pathology '], ['virology '], ['avian pathology '], ['veterinary research'], [' virus research'], ['advances in virology'], ['seminars in virology '], ['archives of virology '], ['journal of virology ', 'journal of virology ']]	10	4	['talk.ictvonline.org', 'talk.ictvonline.org', 'talk.ictvonline.org', 'talk.ictvonline.org']	0	[]	3	['www.youtube.com', 'www.merckvetmanual.com', 'www.youtube.com']	2202013	Allow all users (no expiry set)	10606	2005-07-09	McDogm	111	0	2005-07-09	2005-07	2005
Coronaviridae	https://en.wikipedia.org/wiki/Coronaviridae	13	9	0.692308	[None, '10.1016/b978-0-12-384684-6.00066-5', '10.1038/s41564-020-0695-z', '10.3390/v6082991', '10.1371/journal.ppat.1007314', '10.3390/jox11020006', '10.1186/s12985-019-1182-0', '10.1016/j.virol.2018.08.010', '10.3390/v11030210', '27012512', None, '32123347', '25105276', '30383829', '34063739', '31133031', '30199753', '30832341', None, None, '7095448', '4147684', '6211748', '8163157', '6537279', …	[['virus taxonomy'], ['nature microbiology'], [' viruses '], [' plos pathogens '], ['journal of xenobiotics ', 'journal of xenobiotics '], ['virology journal '], ['virology'], [' viruses ']]	8	3	['talk.ictvonline.org', 'talk.ictvonline.org', 'talk.ictvonline.org']	0	[]	0	[]	1582688	Allow all users (no expiry set)	14022	2005-03-08	Josh Grosse	516	0	2005-03-08	2005-03	2005
Umrah	https://en.wikipedia.org/wiki/Umrah	17	3	0.176471	['10.1093/jtm/taaa029', '10.1017/s0041977x00110523', '10.1080/02642069.2017.1333601', '32109274', None, None, '7107544', None, None]	[['journal of travel medicine ', 'journal of travel medicine '], ['bulletin of the school of oriental and african studies '], ['the service industries journal ']]	3	2	['al-islam.org', 'www.al-islam.org']	0	[]	7	['books.google.com', 'books.google.com', 'dictionary.reference.com', 'books.google.com', 'books.google.com', 'books.google.com', 'books.google.com']	1591421	Allow all users (no expiry set)	14278	2005-03-10	Nat5an	654	9	2005-03-10	2005-03	2005
Grand Princess	https://en.wikipedia.org/wiki/Grand_Princess	35	0	0	[]	[]	0	0	[]	0	[]	32	['apnews.com', 'abc7news.com', 'sfchronicle.com', 'www.adn.com', 'maritimematters.com', 'marinetraffic.com', 'lehighvalleylive.com', 'www.dallasnews.com', 'www.rivieramm.com', 'www.nbcbayarea.com', 'www.maritime-executive.com', 'www.militarytimes.com', 'm.youtube.com', 'www.sankei.com', 'www.washingtonpost.com', 'dockets.justia.com', 'www.washingtonpost.com', 'news.com', 'sanfrancisco.cbslocal.co…	2838286	Require autoconfirmed or confirmed access (no expiry set)	23677	2005-10-05	RobotF	385	0	2005-10-05	2005-10	2005
DA2PPC vaccine	https://en.wikipedia.org/wiki/DA2PPC_vaccine	8	0	0	[]	[]	0	4	['www.akc.org', 'www.avma.org', 'www.akcchf.org', 'www.avma.org']	0	[]	4	['vcahospitals.com', 'thesmartcanine.com', 'www.royalcanin.com', 'www.petmd.com']	30861440	Allow all users (no expiry set)	7566	2005-07-20	Vect0r	114	0	2005-07-20	2005-07	2005
Angiotensin-converting enzyme 2	https://en.wikipedia.org/wiki/Angiotensin-converting_enzyme_2	61	52	0.852459	['10.1002/path.1570', '10.1007/s11897-013-0178-0', '10.1038/s41586-020-2012-7', '10.1111/ijcp.14470', '10.1074/jbc.m505111200', '10.1186/s40001-022-00647-6', '10.1007/978-1-4939-2438-7_1', '10.1073/pnas.1432869100', '10.1093/jtm/taaa041', '10.1016/j.virol.2017.12.015', '10.1111/j.1365-2362.2009.02153.x', '10.1161/circresaha.121.318902', '10.1371/journal.pcbi.1009922', '10.1016/j.jpha.2021.12.003'…	[['journal of pathology ', ' the journal of pathology '], [' current heart failure reports '], [' nature '], ['journal of clinical practice ', ' international journal of clinical practice '], ['journal of biological chemistry ', ' the journal of biological chemistry '], ['journal of medical research ', ' european journal of medical research '], [' proceedings of the national academy of sciences o…	49	4	['blogs.plos.org', 'www.escardio.org', 'www.acc.org', 'www.proteinatlas.org']	0	[]	3	['www.genengnews.com', 'books.google.com', 'www.thepharmaletter.com']	2717089	Allow all users (no expiry set)	42208	2005-09-20	218.19.141.18	507	1	2005-09-20	2005-09	2005
JBS USA	https://en.wikipedia.org/wiki/JBS_USA	31	0	0	[]	[]	0	3	['tshaonline.org', 'www.cpr.org', 'www.propublica.org']	6	['democrats.coronavirus.house.gov', 'www.fmcsa.dot.gov', 'www.fsis.usda.gov', 'www.eastham-ma.gov', 'www.sec.gov', 'www.gipsa.usda.gov']	21	['about-ecoli.com', 'sltrib.com', 'www.jbssa.com', 'www.msn.com', 'www.wsj.com', 'www.cbsnews.com', 'www.wsj.com', 'www.denverpost.com', 'www.jbssa.com', 'kdvr.com', 'www.wsj.com', 'www.bloomberg.com', 'www.fundinguniverse.com', 'www.conagrafoods.com', 'www.motherjones.com', 'www.foodsafetynews.com', 'www.bizjournals.com', 'www.newspapers.com', 'www.denverpost.com', 'bloomberg.com', 'archives.chi…	2752126	Allow all users (no expiry set)	21694	2005-09-25	DavidLevinson	267	3	2005-09-25	2005-09	2005
Federal Medical Center, Carswell	https://en.wikipedia.org/wiki/Federal_Medical_Center,_Carswell	57	0	0	[]	[]	0	1	['www.latinamericanstudies.org']	11	['www.usdoj.gov', 'www.judiciary.house.gov', 'www.bop.gov', 'www.justice.gov', 'cic.dc.gov', 'www.bop.gov', 'www.bop.gov', 'www.usdoj.gov', 'www.justice.gov', 'www.fbi.gov', 'www.bop.gov']	41	['fwweekly.com', 'siouxcityjournal.com', 'green.blogs.nytimes.com', 'www.star-telegram.com', 'www.investigationdiscovery.com', 'nl.newsbank.com', 'www.nytimes.com', 'abcnews.go.com', 'www.cnn.com', 'www.kmbc.com', 'www.huffingtonpost.com', 'abcnews.go.com', 'abcnews.go.com', 'articles.cnn.com', 'www.cnn.com', 'www.washingtonpost.com', 'articles.cnn.com', 'books.google.com', 'www.washingtoncitypap…	2941571	Allow all users (no expiry set)	33750	2005-10-19	Alkivar	428	4	2005-10-19	2005-10	2005
Lloyd Blankfein	https://en.wikipedia.org/wiki/Lloyd_Blankfein	70	0	0	[]	[]	0	3	['www.npr.org', 'pfnyc.org', 'philanthropynewsdigest.org']	0	[]	61	['dealbook.nytimes.com', 'www.businessweek.com', 'bloomberg.com', 'www.philanthropy.com', 'www.bloomberg.com', 'bloomberg.com', 'www.huffingtonpost.com', 'abcnews.go.com', 'news.efinancialcareers.com', 'www.nytimes.com', 'www.vanityfair.com', 'bloomberg.com', 'www.insidehighered.com', 'www.nytimes.com', 'content.time.com', 'www.cbsnews.com', 'www.marketwatch.com', 'newsmeat.com', 'www.wsj.com', '…	2752970	Allow all users (no expiry set)	40601	2005-09-25	140.247.153.198	1167	0	2005-09-25	2005-09	2005
Flotel	https://en.wikipedia.org/wiki/Flotel	2	0	0	[]	[]	0	0	[]	0	[]	1	['news.yahoo.com']	1636439	Allow all users (no expiry set)	1688	2005-03-22	80.202.34.62	30	0	2005-03-22	2005-03	2005
MS Zaandam	https://en.wikipedia.org/wiki/MS_Zaandam	33	0	0	[]	[]	0	0	[]	0	[]	24	['www.usatoday.com', 'www.prnewswire.com', 'www.miamiherald.com', 'www.thestar.com', 'www.nbcnewyork.com', 'nationalpost.com', 'book.hollandamerica.com', 'king5.com', 'www.bradenton.com', 'edition.cnn.com', 'www.bnd.com', 'www.wfla.com', 'www.nbcnews.com', 'www.plenglish.com', 'www.bbc.com', 'www.hollandamerica.com', 'hollandamerica.com', 'www.cnn.com', 'vesseltracker.com', 'www.cnn.com', 'www.us…	2592372	Require autoconfirmed or confirmed access (no expiry set)	20122	2005-09-01	195.93.21.67	251	9	2005-09-01	2005-09	2005
Diamond Princess (ship)	https://en.wikipedia.org/wiki/Diamond_Princess_(ship)	37	0	0	[]	[]	0	1	['www.hdruk.org']	0	[]	28	['travelpulse.com', 'www.nst.com', 'www.seatrade-cruise.com', 'www.cnn.com', 'www.traveldailymedia.com', 'www.usatoday.com', 'the-japan-news.com', 'www.traveller.com', 'www.thestar.com', 'www.washingtonpost.com', 'www.princess.com', 'www.fox13news.com', 'www.cnbc.com', 'www.news24.com', 'www.vesselfinder.com', 'www.travelpulse.com', 'www.washingtonpost.com', 'www.princess.com', 'www.seatrade-crui…	3546543	Require autoconfirmed or confirmed access (no expiry set)	22673	2005-12-28	Drdisque	729	0	2005-12-28	2005-12	2005
MS Borealis	https://en.wikipedia.org/wiki/MS_Borealis	22	0	0	[]	[]	0	0	[]	0	[]	20	['www.bbc.com', 'www.ship-technology.com', 'www.nbcnews.com', 'www.captainalbert.com', 'www.usatoday.com', 'www.nbcnewyork.com', 'www.thestar.com', 'www.hollandamerica.com', 'www.youtube.com', 'travel.usatoday.com', 'www.usatoday.com', 'www.cnn.com', 'www.cruiseindustrynews.com', 'www.hollandamerica.com', 'www.cnn.com', 'www.wfla.com', 'www.cruiseindustrynews.com', 'travel.usatoday.com', 'www.mia…	1694543	Require autoconfirmed or confirmed access (no expiry set)	13624	2005-04-05	CanadaRulesTheWorld	230	1	2005-04-05	2005-04	2005
Cheltenham Festival	https://en.wikipedia.org/wiki/Cheltenham_Festival	37	0	0	[]	[]	0	0	[]	1	['www.gov']	8	['www.racingpost.com', 'news.google.com', 'www.bbc.com', 'www.irishracing.com', 'www.irishracing.com', 'www.racingpost.com', 'www.racingpost.com', 'www.racingpost.com']	1475937	Allow all users (no expiry set)	25936	2005-02-07	Pcpcpc	570	1	2005-02-07	2005-02	2005
MS Monarch	https://en.wikipedia.org/wiki/MS_Monarch	25	0	0	[]	[]	0	0	[]	1	['www.incidentnews.gov']	18	['www.cruiseindustrynews.com', 'marinecasualty.com', 'www.cruiselawnews.com', 'www.msn.com', 'crew-center.com', 'nl.newsbank.com', 'www.cruiseindustrynews.com', 'www.usatoday.com', 'www.accessmylibrary.com', 'pqasb.pqarchiver.com', 'www.cbsnews.com', 'www.presstur.com', 'pqasb.pqarchiver.com', 'www.cruiseharbournews.com', 'www.maritime-executive.com', 'cruiseind.com', 'www.cruiseindustrynews.com'…	2528527	Allow all users (no expiry set)	16625	2005-08-24	Intersofia	410	2	2005-08-24	2005-08	2005
Disney International Programs	https://en.wikipedia.org/wiki/Disney_International_Programs	18	0	0	[]	[]	0	0	[]	0	[]	14	['www.kiro7.com', 'www.mynews13.com', 'www.orlandosentinel.com', 'www.orlandoweekly.com', 'danatdisney.com', 'attractionsmagazine.com', 'sites.disney.com', 'www.forbes.com', 'jobs.disneycareers.com', 'attractionsmagazine.com', 'mouseunleashed.com', 'disneyprograms.com', 'www.mynews13.com', 'www.disneyfoodblog.com']	2402839	Allow all users (no expiry set)	20808	2005-08-08	Shifter55	275	0	2005-08-08	2005-08	2005
Crown Princess (2005)	https://en.wikipedia.org/wiki/Crown_Princess_(2005)	8	0	0	[]	[]	0	0	[]	2	['www.cdc.gov', 'www.ntsb.gov']	6	['www.galvestondailynews.com', 'www.wesh.com', 'www.princess.com', 'www.cruisecritic.com', 'www.princess.com', 'miami.cbslocal.com']	3546561	Allow all users (no expiry set)	11009	2005-12-28	Drdisque	315	0	2005-12-28	2005-12	2005
Christy Ring Cup	https://en.wikipedia.org/wiki/Christy_Ring_Cup	2	0	0	[]	[]	0	0	[]	0	[]	0	[]	2464709	Allow all users (no expiry set)	28807	2005-08-16	Jorgenpfhartogs	326	6	2005-08-16	2005-08	2005
MS Aegean Myth	https://en.wikipedia.org/wiki/MS_Aegean_Myth	19	0	0	[]	[]	0	0	[]	0	[]	16	['magazines.marinelink.com', 'www.newsweek.com', 'www.maritime-executive.com', 'www.cookislandsnews.com', 'www05.abb.com', 'prnewswire.com', 'www.cruiseindustrynews.com', 'www.hollandamerica.com', 'www.hollandamerica.com', 'news.yahoo.com', 'travelswithkandk.blogspot.com', 'www.foxnews.com', 'www.marinetraffic.com', 'www.cruiselawnews.com', 'www.hollandamerica.com', 'boards.cruisecritic.com']	2064402	Require autoconfirmed or confirmed access (no expiry set)	11520	2005-06-17	69.87.138.96	198	0	2005-06-17	2005-06	2005
Almaty International School	https://en.wikipedia.org/wiki/Almaty_International_School	1	0	0	[]	[]	0	1	['www.qsi.org']	0	[]	0	[]	2825141	Allow all users (no expiry set)	2551	2005-10-03	Kappa	217	0	2005-10-03	2005-10	2005
Cynopterus	https://en.wikipedia.org/wiki/Cynopterus	4	1	0.25	['10.1099/jgv.0.001307', '31418677', None]	[['journal of general virology', 'journal of general virology']]	1	0	[]	0	[]	0	[]	3058573	Allow all users (no expiry set)	2857	2005-11-02	Tabdulla	104	0	2005-11-02	2005-11	2005
Telenursing	https://en.wikipedia.org/wiki/Telenursing	19	12	0.631579	['10.1111/j.1547-5069.1989.tb00148.x', '10.1016/j.prrv.2020.06.009', '10.1016/b978-0-12-802075-3.00013-9', '10.18060/21590', '10.1177/1357633x19867189', '10.1016/j.jen.2015.08.015', None, None, '10.1080/09540261.2019.1571483', '10.1111/jrh.12482', '10.1111/jonm.12809', '10.1097/01.ncn.0000289163.16122.c2', '2807330', '32653468', None, None, '31357908', '26409919', '18523705', '11936943', '3082154…	[['journal of nursing scholarship', 'image'], [' paediatric respiratory reviews'], ['advances in social work'], ['journal of telemedicine and telecare', 'journal of telemedicine and telecare'], ['journal of emergency nursing', 'journal of emergency nursing'], ['australian family physician '], ['journal of issues in nursing ', 'online journal of issues in nursing '], ['international review of psyc…	11	0	[]	1	['www.cdc.gov']	5	['www.ihe-online.com', 'www.cnbc.com', 'www.e-health-insider.com', 'www.medscape.com', 'relymd.com']	1693174	Allow all users (no expiry set)	19990	2005-04-04	Rsabbatini	156	0	2005-04-04	2005-04	2005
Canine coronavirus	https://en.wikipedia.org/wiki/Canine_coronavirus	15	11	0.733333	['10.3201/eid1203.050839', '10.1016/s0042-6822(03)00160-0', '10.1007/978-1-4939-2438-7_1', '10.1177/104063870501700618', '10.1016/j.vetmic.2006.12.001', '10.1051/vetres:2005053', '10.1016/j.vetmic.2006.12.016', '10.1128/jcm.02397-05', '10.1093/cid/ciab456', '10.1016/j.vetmic.2006.02.008', '16704791', '12781709', '25720466', '16475526', '17215093', '16472519', '17254720', '16825396', '34013321', '…	[['emerg infect dis '], ['virology '], ['j vet diagn invest '], ['vet microbiol '], ['vet res'], ['vet microbiol '], ['j clin microbiol '], ['clinical infectious diseases '], ['vet microbiol '], 'ncbi']	10	3	['www.ivis.org', 'talk.ictvonline.org', 'www.ivis.org']	0	[]	0	[]	3838061	Allow all users (no expiry set)	10056	2006-01-25	Joelmills	113	0	2006-01-25	2006-01	2006
Murine coronavirus	https://en.wikipedia.org/wiki/Murine_coronavirus	49	44	0.897959	['10.1016/b978-0-12-409527-4.00004-3', '10.1080/03079450500367682', '10.1128/jvi.76.21.11065-11078.2002', '10.1016/b978-0-12-385885-6.00009-2', '10.1002/hep.1840050422', '10.1016/j.tim.2016.09.001', '10.1371/journal.ppat.1004502', '10.1016/j.virol.2007.07.030', None, '10.1007/bf01341722', '10.1016/0042-6822(91)90071-i', '10.1007/s11481-010-9202-2', '10.1084/jem.20200537', '10.1128/jvi.00442-06', …	[[' avian pathology '], ['journal of virology ', ' journal of virology '], [' advances in virus research '], [' hepatology '], [' trends in microbiology '], [' plos pathogens '], [' virology '], [' archives of virology '], [' virology '], ['journal of neuroimmune pharmacology ', ' journal of neuroimmune pharmacology '], ['journal of experimental medicine ', ' the journal of experimental medicine …	37	3	['talk.ictvonline.org', 'talk.ictvonline.org', 'talk.ictvonline.org']	0	[]	0	[]	5813522	Allow all users (no expiry set)	35294	2006-07-03	Cwoodardjr	157	0	2006-07-03	2006-07	2006
Human coronavirus NL63	https://en.wikipedia.org/wiki/Human_coronavirus_NL63	15	11	0.733333	['10.1111/j.1574-6976.2006.00032.x', '10.1073/pnas.0400762101', '10.2174/1874357901004010076', '10.3390/diseases4030026', '10.1086/430795', '10.1016/j.jmb.2006.09.074', None, '10.1007/978-1-4939-2438-7_1', '10.1073/pnas.0409465102', '10.2217/fmb.10.166', '16911043', '15073334', '20700397', '28933406', '15962232', '17054987', '28077633', '25720466', '15897467', '21366416', '7109777', '395948', '29…	[[' fems microbiology reviews '], [' proc natl acad sci usa '], [' the open virology journal '], ['diseases'], ['journal of infectious diseases ', ' the journal of infectious diseases '], ['j. mol. biol.'], [' proceedings of the national academy of sciences of the united states of america '], [' future microbiology '], 'ncbi']	9	1	['www.mayoclinic.org']	1	['www.cdc.gov']	1	['www.infectiousdiseaseadvisor.com']	3615973	Allow all users (no expiry set)	14127	2006-01-04	Kristov~enwiki	125	0	2006-01-04	2006-01	2006
Webasto	https://en.wikipedia.org/wiki/Webasto	13	0	0	[]	[]	0	0	[]	0	[]	11	['webasto.com', 'hrexecutive.com', 'www.reuters.com', 'www.wsj.com', 'www.technologyreview.com', 'www.reuters.com', 'bringatrailer.com', 'www.washingtonpost.com', 'www.autonews.com', 'www.webasto-group.com', 'www.autonews.com']	4857907	Allow all users (no expiry set)	5896	2006-04-22	Yamboo	70	0	2006-04-22	2006-04	2006
MS Braemar	https://en.wikipedia.org/wiki/MS_Braemar	12	0	0	[]	[]	0	0	[]	0	[]	8	['nationalpost.com', 'books.google.com', 'www.tribune242.com', 'lethbridgenewsnow.com', 'www.cnn.com', 'www.veristar.com', 'abcnews.go.com', 'cnn.com']	5307235	Allow all users (no expiry set)	9170	2006-05-27	Saberwyn	182	0	2006-05-27	2006-05	2006
Marella Explorer 2	https://en.wikipedia.org/wiki/Marella_Explorer_2	13	0	0	[]	[]	0	0	[]	0	[]	12	['finance.yahoo.com', 'ctrip.com', 'loopjamaica.com', 'www.cruiseindustrynews.com', 'www.cruisecritic.com', 'marinetraffic.com', 'www.seatrade-insider.com', 'www.cruiseindustrynews.com', 'www.vesseltracker.com', 'yucatanexpatlife.com', 'www.cruiseindustrynews.com', 'yucatanexpatlife.com']	4638177	Allow all users (no expiry set)	9191	2006-04-05	Splamo	179	0	2006-04-05	2006-04	2006
MS Westerdam	https://en.wikipedia.org/wiki/MS_Westerdam	22	0	0	[]	[]	0	0	[]	0	[]	21	['www.adn.com', 'www.hollandamerica.com', 'www.reuters.com', 'www.usatoday.com', 'ibtimes.com', 'www.hollandamerica.com', 'www.bangkokpost.com', 'www.lavanguardia.com', 'www.bbc.com', 'www.guampdn.com', 'www.hollandamerica.com', 'www.hollandamerica.com', 'www.hollandamerica.com', 'www.nytimes.com', 'www.bbc.com', 'articles.chicagotribune.com', 'shipsandcruises.com', 'www.hollandamerica.com', 'www…	4368237	Require autoconfirmed or confirmed access (no expiry set)	15046	2006-03-12	Splamo	273	0	2006-03-12	2006-03	2006
Emerald Princess	https://en.wikipedia.org/wiki/Emerald_Princess	11	0	0	[]	[]	0	0	[]	0	[]	6	['www.princess.com', 'miami.cbslocal.com', 'sites.google.com', 'boards.cruisecritic.com', 'abc7.com', 'princess.com']	8163194	Allow all users (no expiry set)	8231	2006-11-28	Mmerali	279	0	2006-11-28	2006-11	2006
Carnival Valor	https://en.wikipedia.org/wiki/Carnival_Valor	26	0	0	[]	[]	0	0	[]	1	['www.cdc.gov']	19	['www.miamiherald.com', 'www.cruiselawnews.com', 'coastguardnews.com', 'www.fox10tv.com', 'www.cruisehive.com', 'www.cruisehive.com', 'www.newsweek.com', 'www.portnola.com', 'www.usatoday.com', 'nypost.com', 'www.wwltv.com', 'www.travelagentcentral.com', 'www.bizjournals.com', 'www.sunherald.com', 'www.carnival.com', 'www.cruiselawnews.com', 'www.bizjournals.com', 'spacecoastdaily.com', 'vesseltr…	4525250	Require autoconfirmed or confirmed access (no expiry set)	13155	2006-03-26	Splamo	314	1	2006-03-26	2006-03	2006
Azamara Pursuit	https://en.wikipedia.org/wiki/Azamara_Pursuit	30	0	0	[]	[]	0	0	[]	0	[]	23	['cruiseind.wordpress.com', 'news.paxeditions.com', 'www.travelagentcentral.com', 'www.miamiherald.com', 'www.cnn.com', 'www.sun-sentinel.com', 'www.cntraveler.com', 'www.click2houston.com', 'www.businessinsider.com', 'skift.com', 'www.azamara.com', 'www.facebook.com', 'www.travelagentcentral.com', 'experience.usatoday.com', 'www.cruiseindustrynews.com', 'www.miamiherald.com', 'www.travelweekly.c…	8224923	Allow all users (no expiry set)	18151	2006-12-01	Mmerali	304	0	2006-12-01	2006-12	2006
Norwegian Jewel	https://en.wikipedia.org/wiki/Norwegian_Jewel	15	0	0	[]	[]	0	1	['aashtojournal.org']	0	[]	6	['www.norwegiancruiselines.com', 'edition.cnn.com', 'www.ncl.com', 'www.prnewswire.com', 'news.yahoo.com', 'www.staradvertiser.com']	4392707	Allow all users (no expiry set)	10851	2006-03-14	Splamo	211	1	2006-03-14	2006-03	2006
Heaven (nightclub)	https://en.wikipedia.org/wiki/Heaven_(nightclub)	29	0	0	[]	[]	0	3	['player.bfi.org', 'www.originalhouse.org', 'testpressing.org']	0	[]	10	['spunkflakes.com', 'datacide-magazine.com', 'faithfanzine.com', 'i-d.vice.com', 'daily.redbullmusicacademy.com', 'www.heaven-ibiza.com', 'www.wsj.com', 'daily.redbullmusicacademy.com', 'www.heaven-grancanaria.com', 'www.mote-evolver.com']	4634014	Allow all users (no expiry set)	20281	2006-04-05	Pinclip	905	1	2006-04-05	2006-04	2006
Costa Atlantica	https://en.wikipedia.org/wiki/Costa_Atlantica	22	0	0	[]	[]	0	0	[]	0	[]	17	['www.cruiseindustrynews.com', 'www.reuters.com', 'maritimematters.com', 'maritimematters.com', 'www.xinhuanet.com', 'www.thedailybeast.com', 'www.vesseltracker.com', 'www.usatoday.com', 'www.usatoday.com', 'www.reuters.com', 'news.mb.com', 'seatrade-cruise.com', 'news.abs-cbn.com', 'news.abs-cbn.com', 'www.xinhuanet.com', 'www.cruiseindustrynews.com', 'www.ship-technology.com']	4624624	Require autoconfirmed or confirmed access (no expiry set)	13244	2006-04-04	Splamo	175	1	2006-04-04	2006-04	2006
Spike protein	https://en.wikipedia.org/wiki/Spike_protein	17	11	0.647059	[None, '10.1016/j.virol.2015.03.043', '10.3390/v2081803', '10.1038/nsmb.2351', '10.1146/annurev.mi.20.100166.000401', '10.1016/b978-0-12-814515-9.02550-9', '10.1038/d41573-020-00151-8', '10.1007/978-1-0716-0900-2_1', '10.3201/eid2704.204337', '10.1038/s41541-021-00292-w', '10.1101/sqb.1962.027.001.008', '14467544', '25866377', '21994708', '22864288', '5330240', None, '32887942', '32833200', '3360…	[['comptes rendus hebdomadaires des s√©ances de l'], ['virology '], ['viruses '], ['nature structural '], ['annual review of microbiology '], ['encyclopedia of virology '], ['nature reviews drug discovery '], ['coronaviruses '], ['emerging infectious diseases '], ['npj vaccines '], ['cold spring harbor symposia on quantitative biology ']]	11	0	[]	0	[]	2	['medical-dictionary.thefreedictionary.com', 'medical-dictionary.thefreedictionary.com']	7514440	Allow all users (no expiry set)	11382	2006-10-19	Accipiter66	170	0	2006-10-19	2006-10	2006
Carnival Imagination	https://en.wikipedia.org/wiki/Carnival_Imagination	13	0	0	[]	[]	0	0	[]	1	['www.cdc.gov']	11	['carnival-news.com', 'cruisemapper.com', 'www.cruisecritic.com', 'www.vesseltracker.com', 'carnival-news.com', 'www.usatoday.com', 'www.usatoday.com', 'www.cruiseindustrynews.com', 'www.cruisemapper.com', 'www.cruisehive.com', 'www.shawnandcolleen.com']	4532415	Allow all users (no expiry set)	11136	2006-03-27	Splamo	257	0	2006-03-27	2006-03	2006
Chris Smith (science communicator)	https://en.wikipedia.org/wiki/Chris_Smith_(science_communicator)	20	0	0	[]	[]	0	3	['royalsociety.org', 'www.populationinstitute.org', 'www.rcpath.org']	0	[]	5	['www.thenakedscientists.com', 'www.manchestersciencefestival.com', 'www.thenakedscientists.com', 'www.the-scientist.com', 'www.thenakedscientists.com']	7049196	Allow all users (no expiry set)	12372	2006-09-18	Bobsyeruncle2	170	0	2006-09-18	2006-09	2006
Hardly Strictly Bluegrass	https://en.wikipedia.org/wiki/Hardly_Strictly_Bluegrass	8	0	0	[]	[]	0	4	['www.npr.org', 'www.baycitizen.org', '48hills.org', 'www.npr.org']	0	[]	4	['express.com', 'www.hardlystrictlybluegrass.com', 'mercurynews.com', 'www.nytimes.com']	13279546	Allow all users (no expiry set)	7534	2006-10-07	Hank chapot	110	0	2006-10-07	2006-10	2006
MS Volendam	https://en.wikipedia.org/wiki/MS_Volendam	21	0	0	[]	[]	0	1	['skyandtelescope.org']	1	['www.defence.gov']	17	['www.marinelog.com', 'www.hmsservice.com', 'www.usatoday.com', 'crew-center.com', 'www.bizjournals.com', 'theprovince.com', 'www.vancouversun100.com', 'www.etravelblackboard.com', 'www.hollandamerica.com', 'www.vesseltracker.com', 'www.vancouversun100.com', 'www.vancouversun100.com', 'www.chriscruises.com', 'www.batemansbaypost.com', 'abcnews.go.com', 'www.sys-con.com', 'www.theislanderonline.co…	4358886	Require autoconfirmed or confirmed access (no expiry set)	11568	2006-03-11	Splamo	150	1	2006-03-11	2006-03	2006
Sialyl-Lewis X	https://en.wikipedia.org/wiki/Sialyl-Lewis_X	14	13	0.928571	['10.1095/biolreprod.108.069344', '10.1007/bf01046353', '10.1093/humrep/des447', '10.1038/s41594-019-0233-y', '10.1073/pnas.0607926103', '10.2147/ott.s102389', '10.1056/nejm199212173272505', '10.1164/ajrccm.161.5.9812016', '10.1073/pnas.1712592114', '10.1126/science.1207438', '10.3390/biology6010016', '10.1093/glycob/11.10.119r', '10.1074/jbc.m111.240044', None, '1362195', None, '31160783', '1707…	[[' biology of reproduction '], [' histochem. j. '], [' human reproduction '], ['nature structural '], ['proceedings of the national academy of sciences '], ['oncotargets and therapy'], ['journal of medicine ', 'new england journal of medicine '], ['journal of respiratory and critical care medicine ', 'american journal of respiratory and critical care medicine '], ['proceedings of the national ac…	13	0	[]	0	[]	0	[]	8049312	Allow all users (no expiry set)	18343	2006-11-21	P.solaimani	133	0	2006-11-21	2006-11	2006
David J. Skorton	https://en.wikipedia.org/wiki/David_J._Skorton	48	0	0	[]	[]	0	7	['www.cfr.org', 'search.amphilsoc.org', 'amphilsoc.org', 'npr.org', 'www.aaas.org', 'www.amacad.org', 'www.charitynavigator.org']	1	['www.judiciary.senate.gov']	23	['www.nytimes.com', 'www.insightintodiversity.com', 'www.huffingtonpost.com', 'www.washingtonpost.com', 'www.nytimes.com', 'hyperallergic.com', 'www.nytimes.com', 'www.healthcarefinancenews.com', 'www.advisory.com', 'cityroom.blogs.nytimes.com', 'www.washingtonpost.com', 'cornellsun.com', 'diverseeducation.com', 'www.modernhealthcare.com', 'abcnews.go.com', 'www.medpagetoday.com', 'www.cbsnews.co…	3787177	Allow all users (no expiry set)	27333	2006-01-20	Cornellrockey	395	2	2006-01-20	2006-01	2006
Kimberly Lightford	https://en.wikipedia.org/wiki/Kimberly_Lightford	9	0	0	[]	[]	0	0	[]	1	['ilga.gov']	8	['www.chicagotribune.com', 'www.illinoismirror.com', 'capitolfax.com', 'www.chicagotribune.com', 'www.oakpark.com', 'chicago.suntimes.com', 'www.politifact.com', 'abc7chicago.com']	5871887	Allow all users (no expiry set)	10019	2006-07-07	Sglover	136	2	2006-07-07	2006-07	2006
Foreign aid to Venezuela	https://en.wikipedia.org/wiki/Foreign_aid_to_Venezuela	17	0	0	[]	[]	0	0	[]	4	['www.loc.gov', 'www.loc.gov', 'www.loc.gov', 'www.loc.gov']	11	['www.lapatilla.com', 'www.bbc.com', 'www.miamiherald.com', 'ntn24.com', 'www.cnn.com', 'elpais.com', 'www.nytimes.com', 'www.reuters.com', 'www.lapatilla.com', 'epmundo.com', 'www.lapatilla.com']	3878850	Allow all users (no expiry set)	11957	2006-01-28	Bkwillwm	42	0	2006-01-28	2006-01	2006
Scout Adventures (The Scout Association)	https://en.wikipedia.org/wiki/Scout_Adventures_(The_Scout_Association)	114	0	0	[]	[]	0	79	['www.scouts.org', 'www.scoutadventures.org', 'www.scoutadventures.org', 'www.longridge.org', 'www.greattower.org', 'www.hertfordshirescouts.org', 'scouts.org', 'www.kingsdownscoutcamp.org', 'www.scoutadventures.org', 'www.scoutadventures.org', 'scouts.org', 'www.scoutadventures.org', 'www.buddens.org', 'www.fernycrofts.org', 'www.scoutadventures.org', 'www.scoutbase.org', 'www.scoutadventures.or…	3	['www.newcastle.gov', 'www.education-ni.gov', 'apps.charitycommission.gov']	4	['members.aol.com', 'www.facebook.com', 'sites.google.com', 'www.bayburn.com']	5979062	Allow all users (no expiry set)	66346	2006-07-15	Wimvandorst	82	0	2006-07-15	2006-07	2006
Coronavirus 3‚Ä≤ UTR pseudoknot	https://en.wikipedia.org/wiki/Coronavirus_3%E2%80%B2_UTR_pseudoknot	1	1	1	['10.1128/jvi.73.10.8349-8355.1999', '10482585', '112852']	[['journal of virology ', ' journal of virology ']]	1	0	[]	0	[]	0	[]	11420750	Allow all users (no expiry set)	1894	2007-05-25	WillowW	25	0	2007-05-25	2007-05	2007
Coronavirus packaging signal	https://en.wikipedia.org/wiki/Coronavirus_packaging_signal	8	8	1	['10.1128/jvi.02231-06', '10.1128/jvi.00525-06', '10.1128/jvi.03866-13', None, '10.3390/v11020174', '10.1128/jvi.75.19.9059-9067.2001', '10.1128/jvi.00100-13', '10.1016/j.virol.2019.08.031', '17428856', '16873248', '24501403', '12791173', '30791586', '11533169', '23449786', '31505321', '1900089', '1563835', '3993769', None, '6409556', '114474', '3624306', '7112113']	[['journal of virology', 'journal of virology'], ['journal of virology', 'journal of virology'], ['journal of virology', 'journal of virology'], ['acta pharmacologica sinica'], ['viruses'], ['j. virol.'], ['journal of virology', 'journal of virology'], ['virology ']]	8	0	[]	0	[]	0	[]	11420757	Allow all users (no expiry set)	6562	2007-05-25	WillowW	40	0	2007-05-25	2007-05	2007
Coronavirus 3‚Ä≤ stem-loop II-like motif (s2m)	https://en.wikipedia.org/wiki/Coronavirus_3%E2%80%B2_stem-loop_II-like_motif_(s2m)	13	13	1	['10.1128/jvi.00663-21', '10.1371/journal.pbio.0030005', '10.5694/mja2.50657', '10.1261/rna.076141.120', '10.1016/j.molcel.2020.11.004', '10.1177/11769343211014167', '10.1186/1743-422x-10-132', '10.1099/jgv.0.001551', '10.1099/0022-1317-79-4-715', '10.2471/blt.20.255752', '10.1093/nar/gkab119', '10.1093/ve/veaa027', '10.1128/msphere.00754-20', '33963053', '15630477', '32506536', '32398273', '3325…	[[' j virol '], [' plos biology '], ['journal of australia ', ' the medical journal of australia '], [' rna '], [' molecular cell '], [' evol bioinform online '], [' virology journal '], ['journal of general virology ', ' the journal of general virology '], ['journal of general virology ', ' the journal of general virology '], [' bull. world health organ. '], [' nucleic acids res. '], [' virus ev…	13	0	[]	0	[]	0	[]	11420745	Allow all users (no expiry set)	9360	2007-05-25	WillowW	107	0	2007-05-25	2007-05	2007
Coronavirus frameshifting stimulation element	https://en.wikipedia.org/wiki/Coronavirus_frameshifting_stimulation_element	2	2	1	['10.1016/j.virol.2004.11.038', '10.1042/bc20070037', '15680415', '17696878', '7111862', None]	[[' virology '], [' biol cell ']]	2	0	[]	0	[]	0	[]	11420752	Allow all users (no expiry set)	3149	2007-05-25	WillowW	40	0	2007-05-25	2007-05	2007
Trish Regan	https://en.wikipedia.org/wiki/Trish_Regan	26	0	0	[]	[]	0	2	['www.emmyonline.org', 'missnh.org']	0	[]	20	['nymag.com', 'www.cnn.com', 'www.washingtonpost.com', 'variety.com', 'www.newsweek.com', 'variety.com', 'www.washingtonpost.com', 'www.mediabistro.com', 'variety.com', 'www.bloomberg.com', 'www.nytimes.com', 'www.imdb.com', 'insidecable.blogsome.com', 'www.cbsnews.com', 'news.google.com', 'www.foxbusiness.com', 'marketwatch.com', 'www.businessinsider.com', 'www.cbsnews.com', 'www.bloomberg.com']	13390113	Allow all users (no expiry set)	14392	2007-09-22	Case13	778	0	2007-09-22	2007-09	2007
Costa Luminosa	https://en.wikipedia.org/wiki/Costa_Luminosa	25	0	0	[]	[]	0	0	[]	0	[]	18	['www.cruiseindustrynews.com', 'www.caymancompass.com', 'www.costacruise.com', 'www.cruiseindustrynews.com', 'www.elnuevodia.com', 'cruisebusiness.com', 'www.washingtonpost.com', 'www.ship-technology.com', 'www.cruiseindustrynews.com', 'www.cruiseindustrynews.com', 'www.miamiherald.com', 'www.cnn.com', 'www.cruiseindustrynews.com', 'www.cruiseindustrynews.com', 'www.cruiseindustrynews.com', 'www.…	13780312	Require autoconfirmed or confirmed access (no expiry set)	17973	2007-10-17	Romulan248	250	5	2007-10-17	2007-10	2007
Peter Navarro	https://en.wikipedia.org/wiki/Peter_Navarro	181	1	0.00552486	['10.14213/inteuniorigh.24.4.0011', None, None]	[['international union rights']]	1	13	['bruegel.org', 'npr.org', 'ballotpedia.org', 'www.c-span.org', 'factcheck.org', 'www.project-syndicate.org', 'www.cato.org', 'cato.org', 'www.npr.org', 'www.propublica.org', 'www.npr.org', 'www.isbnsearch.org', 'voxeu.org']	6	['www.whitehouse.gov', 'www.whitehouse.gov', 'home.treasury.gov', 'www.sandiego.gov', 'www.sandiego.gov', 'justice.gov']	150	['www.washingtonpost.com', 'triblive.com', 'unicourt.com', 'www.nytimes.com', 'www.bloomberg.com', 'www.cnn.com', 'www.ft.com', 'www.washingtonpost.com', 'www.wsj.com', 'www.sandiegouniontribune.com', 'www.cnn.com', 'www.reuters.com', 'www.chronicle.com', 'www.reuters.com', 'www.scientificamerican.com', 'www.washingtonpost.com', 'www.washingtonpost.com', 'www.newspapers.com', 'www.washingtonpost.…	9736746	Allow all users (no expiry set)	129574	2007-02-26	Mating panda	1336	13	2007-02-26	2007-02	2007
Jerry Falwell Jr.	https://en.wikipedia.org/wiki/Jerry_Falwell_Jr.	68	0	0	[]	[]	0	2	['www.rightwingwatch.org', 'world.wng.org']	3	['andylevin.house.gov', 'www.lynchburgva.gov', 'andylevin.house.gov']	54	['forward.com', 'www.thedailybeast.com', 'www.politico.com', 'www.washingtonpost.com', 'www.vanityfair.com', 'www.thedailybeast.com', 'www.gq.com', 'apnews.com', 'www1.cbn.com', 'www.nytimes.com', 'www.politico.com', 'www.politico.com', 'thehill.com', 'www.washingtonpost.com', 'www.washingtonpost.com', 'wsls.com', 'www.reuters.com', 'www.buzzfeednews.com', 'thehill.com', 'americanindependent.com'…	11355336	Allow all users (no expiry set)	59211	2007-05-22	B	869	2	2007-05-22	2007-05	2007
Defence Institute of Advanced Technology	https://en.wikipedia.org/wiki/Defence_Institute_of_Advanced_Technology	16	0	0	[]	[]	0	2	['www.atomicheritage.org', 'nobelprize.org']	2	['pib.gov', 'vigyanprasar.gov']	9	['www.news18.com', 'indianexpress.com', 'www.dqindia.com', 'www.hindustantimes.com', 'scholar.google.com', 'timesofindia.indiatimes.com', 'timesofindia.indiatimes.com', 'timesofindia.indiatimes.com', 'indianexpress.com']	11943899	Allow all users (no expiry set)	18366	2007-06-25	Jaiwant kolhe	260	0	2007-06-25	2007-06	2007
Odilo Scherer	https://en.wikipedia.org/wiki/Odilo_Scherer	19	0	0	[]	[]	0	6	['zenit.org', 'arquisp.org', 'www.catholicculture.org', 'arquisp.org', 'www.ncronline.org', 'www.zenit.org']	0	[]	6	['brasil.elpais.com', 'cardinalrating.com', 'whispersintheloggia.blogspot.com', 'huffingtonpost.com', 'www.nytimes.com', 'www.nytimes.com']	11193849	Allow all users (no expiry set)	16946	2007-05-12	Drex15	274	0	2007-05-12	2007-05	2007
Paul Gauguin (ship)	https://en.wikipedia.org/wiki/Paul_Gauguin_(ship)	11	0	0	[]	[]	0	0	[]	0	[]	4	['www.tahiti-infos.com', 'www.seatrade-cruise.com', 'www.pgcruises.com', 'www.seatrade-cruise.com']	10374056	Allow all users (no expiry set)	8922	2007-03-30	Splamo	113	1	2007-03-30	2007-03	2007
KRI dr. Soeharso	https://en.wikipedia.org/wiki/KRI_dr._Soeharso	8	0	0	[]	[]	0	0	[]	0	[]	3	['www.thejakartapost.com', 'thediplomat.com', 'monstersandcritics.com']	9297974	Allow all users (no expiry set)	10427	2007-02-04	Blood Red Sandman	76	0	2007-02-04	2007-02	2007
Yaakov Litzman	https://en.wikipedia.org/wiki/Yaakov_Litzman	52	0	0	[]	[]	0	2	['en.idi.org', 'awiderbridge.org']	0	[]	44	['www.forward.com', 'www.al-monitor.com', 'www.jpost.com', 'www.algemeiner.com', 'www.jpost.com', 'www.haaretz.com', 'www.timesofisrael.com', 'www.timesofisrael.com', 'www.timesofisrael.com', 'www.jpost.com', 'www.timesofisrael.com', 'www.jpost.com', 'www.haaretz.com', 'www.jpost.com', 'www.jpost.com', 'www.haaretz.com', 'jpost.com', 'jpost.com', 'www.nytimes.com', 'www.pressreader.com', 'www.tim…	13194710	Allow all users (no expiry set)	28381	2007-09-10	Redaktor	289	2	2007-09-10	2007-09	2007
Hotel manager	https://en.wikipedia.org/wiki/Hotel_manager	5	0	0	[]	[]	0	1	['ahlei.org']	1	['bls.gov']	2	['www.cbsnews.com', 'www.usatoday.com']	9257703	Allow all users (no expiry set)	10789	2007-02-01	Mr.Morose	501	4	2007-02-01	2007-02	2007
HardwareZone	https://en.wikipedia.org/wiki/HardwareZone	8	0	0	[]	[]	0	0	[]	0	[]	1	['www.straitstimes.com']	17610877	Allow all users (no expiry set)	6269	2007-09-08	Resurgent insurgent	120	0	2007-09-08	2007-09	2007
Social security in Australia	https://en.wikipedia.org/wiki/Social_security_in_Australia	86	2	0.0232558	['10.1371/journal.pone.0142792', '10.1177/1948550617712031', '26554361', None, '4640565', None]	[[' plos one'], [' social psychological and personality science']]	2	2	['creativecommons.org', 'www.dictionaryofsydney.org']	37	['centrelink.gov', 'humanservices.gov', 'www.aph.gov', 'guidesacts.fahcsia.gov', 'centrelink.gov', 'centrelink.gov', 'www.legislation.gov', 'www.dss.gov', 'www.dss.gov', 'www.servicesaustralia.gov', 'deewr.gov', 'www.servicesaustralia.gov', 'medicareaustralia.gov', 'centrelink.gov', 'www.aph.gov', 'www.centrelink.gov', 'centrelink.gov', 'centrelink.gov', 'treasury.gov', 'www.centrelink.gov', 'www…	14	['www.sbs.com', 'theconversation.com', 'www.theage.com', 'www.canberratimes.com', 'www.sbs.com', 'www.buzzfeed.com', 'www.theaustralian.com', 'www.equitykeep.com', 'probonoaustralia.com', 'theconversation.com', 'whitlamdismissal.com', 'www.buzzfeed.com', 'www.9news.com', 'www.smh.com']	11152621	Allow all users (no expiry set)	72526	2007-05-10	Darren Wickham	474	8	2007-05-10	2007-05	2007
Camp Ashland	https://en.wikipedia.org/wiki/Camp_Ashland	16	0	0	[]	[]	0	0	[]	1	['water.weather.gov']	12	['www.ketv.com', 'journalstar.com', 'www.journaldemocrat.com', 'www.wowt.com', 'www.1011now.com', 'www.3newsnow.com', 'www.cbsnews.com', 'www.ketv.com', 'www.omaha.com', 'www.marketwatch.com', 'www.usnews.com', 'www.omaha.com']	9776728	Allow all users (no expiry set)	13857	2007-02-28	Christopher.c.cich	62	0	2007-02-28	2007-02	2007
Reverse zoonosis	https://en.wikipedia.org/wiki/Reverse_zoonosis	50	43	0.86	['10.1128/jcm.00053-10', '10.1371/journal.ppat.0030075', '10.1080/20008686.2017.1416249', '10.7589/0090-3558-37.2.239', None, '10.3201/eid1012.040094', '10.1186/1297-9716-42-26', '10.1016/j.meegid.2013.03.008', '10.1371/journal.pcbi.1002855', '10.3389/fcimb.2019.00259', None, '10.1016/j.coviro.2016.02.007', '10.3390/v4123689', '10.1371/journal.pone.0085072', '10.1093/jac/dkq004', '10.3389/fpubh.2…	[['journal of clinical microbiology', 'journal of clinical microbiology'], ['plos pathogens'], ['infection ecology '], ['journal of wildlife diseases', 'journal of wildlife diseases'], ['laboratory animal science'], ['emerging infectious diseases'], ['veterinary research'], ['infection'], ['plos computational biology'], ['frontiers in cellular and infection microbiology'], ['the canadian veterina…	42	1	['wayback.archive-it.org']	3	['www.cdc.gov', 'www.fda.gov', 'www.cdc.gov']	3	['global.oup.com', 'slate.com', 'www.zikavirusnet.com']	13564008	Allow all users (no expiry set)	54706	2007-10-04	Acey11	112	12	2007-10-04	2007-10	2007
Detroit Police Department	https://en.wikipedia.org/wiki/Detroit_Police_Department	20	0	0	[]	[]	0	6	['www.odmp.org', 'detroithistorical.org', 'openjurist.org', 'bulk.resource.org', 'beta.worldcat.org', 'bulk.resource.org']	4	['www.detroitmi.gov', 'courts.gov', 'www.detroitmi.gov', 'courts.gov']	12	['www.freep.com', 'www.hourdetroit.com', 'www.upi.com', 'www.mlive.com', 'www.freep.com', 'www.mlive.com', 'www.youtube.com', 'www.detroitnews.com', 'www.michmarkers.com', 'www.governing.com', 'www.crainsdetroit.com', 'fr.kroll.com']	12319831	Allow all users (no expiry set)	14279	2007-07-19	Milwaukee3181	509	1	2007-07-19	2007-07	2007
TMPRSS2	https://en.wikipedia.org/wiki/TMPRSS2	32	31	0.96875	['10.1038/modpathol.3800903', '10.1006/geno.2001.6551', '10.1042/bj20041066', '10.1002/gcc.20329', '10.1016/0378-1119(94)90802-8', '10.1158/0008-5472.can-06-0168', '10.1128/jvi.01118-06', '10.1593/neo.06283', '10.1593/neo.06427', '10.1007/s11739-020-02383-3', '10.2217/fon-2020-0571', '10.1155/2021/2706789', '10.1006/geno.1997.4845', '10.1016/j.jmgm.2020.107710', '10.3390/molecules25102271', '10.1…	[[' modern pathology '], [' genomics '], [' the biochemical journal '], [' genes'], [' gene '], [' cancer research '], ['journal of virology ', ' journal of virology '], [' neoplasia '], [' neoplasia '], [' internal and emergency medicine '], [' future oncology '], [' scientifica '], [' genomics '], ['journal of molecular graphics ', ' journal of molecular graphics '], [' molecules '], [' apmis '…	31	1	['www.uniprot.org']	0	[]	0	[]	14799800	Allow all users (no expiry set)	17715	2007-12-20	ProteinBoxBot	88	1	2007-12-20	2007-12	2007
Bedford Central School District	https://en.wikipedia.org/wiki/Bedford_Central_School_District	4	0	0	[]	[]	0	0	[]	0	[]	4	['www.lohud.com', 'www.theexaminernews.com', 'www.lohud.com', 'www.allaboutbedford.com']	9507045	Allow all users (no expiry set)	5627	2007-02-14	Academic1234	118	0	2007-02-14	2007-02	2007
Schengen Area	https://en.wikipedia.org/wiki/Schengen_Area	358	3	0.00837989	['10.2860/56411', '10.1111/twec.12158', '10.2758/45874', None, None, None, None, None, None]	[[' the world economy']]	1	15	['www.un.org', 'voxeu.org', 'www.consulfrance-atlanta.org', 'eapmigrationpanel.org', 'www.statewatch.org', 'www.eria.org', 'nz.ambafrance.org', 'www.alertnet.org', 'www.consulfrance-lecap.org', 'liechtensteinusa.org', 'www.statewatch.org', 'www.statewatch.org', 'www.consulfrance-newyork.org', 'www.eria.org', 'www.legislationline.org']	13	['legislation.gov', 'www.mfa.gov', 'vlada.gov', 'vlada.gov', 'www.gibraltar.gov', 'safetravel.gov', 'www.gibraltar.gov', 'www.gov', 'legislation.gov', 'www.mfa.gov', 'wellington.mfa.gov', 'vlada.gov', 'vlada.gov']	92	['xinhuanet.com', 'in-cyprus.com', 'romania-insider.com', 'www.total-croatia-news.com', 'knoema.com', 'www.total-croatia-news.com', 'www.dw.com', 'www.euractiv.com', 'hr.n1info.com', 'barentsobserver.com', 'schengenvisainfo.com', 'www.total-croatia-news.com', 'visitandorra.com', 'www.nytimes.com', 'www.total-croatia-news.com', 'www.dw.com', 'www.scmp.com', 'www.ekathimerini.com', 'novinite.com', …	16565139	Allow all users (no expiry set)	246077	2008-03-25	TadejM	3884	35	2008-03-25	2008-03	2008
National Health Service	https://en.wikipedia.org/wiki/National_Health_Service	134	4	0.0298507	['10.1177/1755738018805186', '10.1093/annonc/mdz051', '10.1136/bmj.39582.501192.94', 'org/10.1111/1471-0528.16313.', None, '30887043', '18511796', None, None, None, '2405823', None]	[['innovait'], ['annals of oncology '], ['bmj ']]	3	19	['www.civitas.org', 'www.kingsfund.org', 'www.commonwealthfund.org', 'fullfact.org', 'www.ifs.org', 'www.dentalhealth.org', 'www.nhsconfed.org', 'www.kingsfund.org', 'unitetheunion.org', 'www.rcn.org', 'www.nhsconfed.org', 'www.adviceguide.org', 'www.kingsfund.org', 'www.kingsfund.org', 'www.kingsfund.org', 'www.kingsfund.org', 'www.nhsconfed.org', 'www.mind.org', 'www.kingsfund.org']	4	['www.gov', 'www.gov', 'www.gov', 'www.ons.gov']	15	['jerseyeveningpost.com', 'files.constantcontact.com', 'www.youtube.com', 'www.bbc.com', 'www.onmedica.com', 'www.ipsos.com', 'news.sky.com', 'www.bbc.com', 'www.mintel.com', 'www.newsweek.com', 'www.bbc.com', 'www.awardsdaily.com', 'www.gponline.com', 'www.newstatesman.com', 'www.bbc.com']	16462572	Allow all users (no expiry set)	75293	2008-03-21	Fishiehelper2	2349	9	2008-03-21	2008-03	2008
Healthcare in Wales	https://en.wikipedia.org/wiki/Healthcare_in_Wales	22	0	0	[]	[]	0	1	['www.nuffieldtrust.org']	0	[]	4	['www.pharmaceutical-journal.com', 'www.pharmaceutical-journal.com', 'www.pharmaceutical-journal.com', 'www.itv.com']	16222682	Allow all users (no expiry set)	10786	2008-03-10	Fishiehelper2	52	1	2008-03-10	2008-03	2008
DeCamp Bus Lines	https://en.wikipedia.org/wiki/DeCamp_Bus_Lines	8	0	0	[]	[]	0	0	[]	1	['www.ntdprogram.gov']	7	['www.northjersey.com', 'nj.com', 'www.decamp.com', 'nj.com', 'www.northjersey.com', 'www.decamp.com', 'nj.com']	15222404	Allow all users (no expiry set)	7158	2008-01-15	AEMoreira042281	69	0	2008-01-15	2008-01	2008
British Fashion Council	https://en.wikipedia.org/wiki/British_Fashion_Council	39	0	0	[]	[]	0	0	[]	1	['www.westminster.gov']	22	['global.rakuten.com', 'books.google.com', 'www.reuters.com', 'www.iglobalnews.com', 'www.anothermag.com', 'www.msn.com', 'wwd.com', 'executive-bulletin.com', 'wwd.com', 'books.google.com', 'www.businessoffashion.com', 'wwd.com', 'www.catwalkyourself.com', 'wwd.com', 'www.flurmagazine.com', 'www.hellomagazine.com', 'fashionista.com', 'www.cnbc.com', 'wwd.com', 'books.google.com', 'wwd.com', 'www.…	20061767	Allow all users (no expiry set)	23682	2008-11-04	Fashionologist	120	0	2008-11-04	2008-11	2008
Mukesh Haikerwal	https://en.wikipedia.org/wiki/Mukesh_Haikerwal	18	2	0.111111	[None, None, None, None, 'gov.au/honours/awards/1143412', 'gov.au/honours/awards/1119379?fbclid=iwar1xgxzpckjoq-6leh4ll1ztlnxzx0ri63nkr1ufmhckmthzbvgupbbpdco']	[]	0	2	['herheart.org', 'www.braininjuryaustralia.org']	0	[]	12	['www.smh.com', 'fddp.theage.com', 'www.sbs.com', 'www.heraldsun.com', 'www.triplem.com', 'www.indianlink.com', 'www.anmg.com', 'www.smh.com', 'www.theage.com', 'www.msn.com', 'www.heraldsun.com', 'www.theage.com']	15930364	Allow all users (no expiry set)	11944	2008-02-24	Zoroouzo	160	0	2008-02-24	2008-02	2008
Feline coronavirus	https://en.wikipedia.org/wiki/Feline_coronavirus	44	41	0.931818	['10.1007/978-1-4615-5331-1_9', '10.1128/jvi.77.21.11846-11848.2003', '10.1111/j.1432-1033.1991.tb15801.x', '10.1016/0016-5085(95)90561-8', '10.1292/jvms.11-0577', '10.1016/j.micinf.2007.12.009', '10.1016/j.cvsm.2004.10.011', '10.1111/j.1939-1676.2007.0034.x', '10.1177/1098612x11429644', '10.1155/2011/609465', '10.1128/jvi.72.5.4508-4514.1998', '10.1016/j.jfms.2008.04.004', '10.1128/jvi.75.20.974…	[['journal of virology ', 'journal of virology '], ['journal of biochemistry ', 'european journal of biochemistry '], ['gastroenterology '], ['journal of veterinary medical science', 'journal of veterinary medical science'], ['microbes and infection '], ['veterinary clinics of north america'], ['journal of veterinary internal medicine', ' journal of veterinary internal medicine'], ['journal of fe…	39	1	['talk.ictvonline.org']	0	[]	0	[]	22693252	Allow all users (no expiry set)	33819	2009-05-05	Felincov	287	4	2009-05-05	2009-05	2009
Transmissible gastroenteritis virus	https://en.wikipedia.org/wiki/Transmissible_gastroenteritis_virus	11	6	0.545455	['10.1007/bf01253886', '10.1007/978-1-4939-2438-7_1', '10.1128/jvi.77.7.4357-4369.2003', '10.3390/v2081803', '10.1016/0378-1135(90)90144-k', '4195092', '25720466', '12634392', '21994708', '2169670', '7086923', '4369385', '150661', '3185738', '7117338', 'ncbi']	[['archives of virology '], ['journal of virology ', 'journal of virology '], ['viruses'], ['veterinary microbiology '], 'ncbi']	5	1	['talk.ictvonline.org']	0	[]	1	['www.merckvetmanual.com']	25364167	Allow all users (no expiry set)	9406	2009-12-08	Susan.y.chen.24	71	0	2009-12-08	2009-12	2009
Kim Reynolds	https://en.wikipedia.org/wiki/Kim_Reynolds	97	0	0	[]	[]	0	7	['khn.org', 'www.iowapublicradio.org', 'centerforpolitics.org', 'www.npr.org', 'npr.org', 'www.iowapublicradio.org', 'www.npr.org']	4	['sos.iowa.gov', 'sos.iowa.gov', 'sos.iowa.gov', 'sos.iowa.gov']	84	['apnews.com', 'wcfcourier.com', 'wcfcourier.com', 'www.desmoinesregister.com', 'www.cnn.com', 'apnews.com', 'heartlandsignal.com', 'www.ketv.com', 'eu.desmoinesregister.com', 'www.cnn.com', 'eu.desmoinesregister.com', 'www.desmoinesregister.com', 'apnews.com', 'apnews.com', 'www.desmoinesregister.com', 'www.ketv.com', 'apnews.com', 'apnews.com', 'www.crestonnewsadvertiser.com', 'www.desmoinesreg…	23234523	Allow all users (no expiry set)	59129	2009-06-15	Anders.Warga	973	9	2009-06-15	2009-06	2009
Everything which is not forbidden is allowed	https://en.wikipedia.org/wiki/Everything_which_is_not_forbidden_is_allowed	25	3	0.12	['10.1080/10854681.2017.1407068', '10.1111/j.1467-9337.1988.tb00016.x', '10.1093/ejil/chv072', None, None, None, None, None, None]	[['judicial review'], ['ratio juris'], ['journal of international law', 'european journal of international law']]	3	0	[]	4	['assets.publishing.service.gov', 'www.local.gov', 'www.legislation.gov', 'www.legislation.gov']	5	['books.google.com', 'www.tortoisemedia.com', 'unherd.com', 'books.google.com', 'books.google.com']	22944626	Allow all users (no expiry set)	13174	2009-05-25	Colonel Warden	156	0	2009-05-25	2009-05	2009
Colegio Mar√≠a Auxiliadora	https://en.wikipedia.org/wiki/Colegio_Mar%C3%ADa_Auxiliadora	1	0	0	[]	[]	0	0	[]	0	[]	0	[]	24247350	Allow all users (no expiry set)	2843	2009-09-07	Tecnologiacma	57	0	2009-09-07	2009-09	2009
Israel‚ÄìSouth Korea relations	https://en.wikipedia.org/wiki/Israel%E2%80%93South_Korea_relations	24	0	0	[]	[]	0	2	['www.jcpa.org', 'npr.org']	1	['seoul.mfa.gov']	15	['www.koreaherald.com', 'www.bloomberg.com', 'www.haaretz.com', 'www.timesofisrael.com', 'thediplomat.com', 'www.youtube.com', 'israelcfr.com', 'www.jpost.com', 'www.jpost.com', 'www.israelnationalnews.com', 'www.bloomberg.com', 'www.jpost.com', 'www.bbc.com', 'www.timesofisrael.com', 'www.timesofisrael.com']	39564159	Allow all users (no expiry set)	14325	2009-02-19	Plumoyr	121	0	2009-02-19	2009-02	2009
Italy‚ÄìPakistan relations	https://en.wikipedia.org/wiki/Italy%E2%80%93Pakistan_relations	15	0	0	[]	[]	0	3	['www.triplehelixassociation.org', 'www.triplehelixassociation.org', 'www.triplehelixassociation.org']	0	[]	6	['news.dawn.com', 'dawn.com', 'news.dawn.com', 'dawn.com', 'www.thenews.com', 'www.dailytimes.com']	21773432	Allow all users (no expiry set)	7976	2009-03-02	Pacifist94	61	2	2009-03-02	2009-03	2009
Eric Feigl-Ding	https://en.wikipedia.org/wiki/Eric_Feigl-Ding	46	0	0	[]	[]	0	15	['www.pdsoros.org', 'healthjournalism.org', 'fas.org', 'toxinalert.org', 'www.science.org', 'www.science.org', 'healthjournalism.org', 'microclinics.org', 'www.cugh.org', 'ballotpedia.org', 'www.science.org', 'craigconnects.org', 'www.pdsoros.org', 'www.science.org', 'undark.org']	1	['clinicaltrials.gov']	22	['www.sciencetimes.com', 'www.theatlantic.com', 'www.pennlive.com', 'www.arlingtonmagazine.com', 'www.keloland.com', 'www.shipnc.com', 'clarivate.com', 'aha-365.ascendeventmedia.com', 'www.pennlive.com', 'nymag.com', 'www.chronicle.com', 'www.theatlantic.com', 'www.kentucky.com', 'www.cbsnews.com', 'www.news.com', 'www.wired.com', 'books.google.com', 'www.arlingtonmagazine.com', 'www.timeshighere…	27378627	Allow all users (no expiry set)	25199	2010-05-17	Milton129	597	4	2010-05-17	2010-05	2010
Piyush Goyal	https://en.wikipedia.org/wiki/Piyush_Goyal	57	0	0	[]	[]	0	1	['documents1.worldbank.org']	8	['pib.gov', 'pib.gov', 'www.archive.india.gov', 'pib.gov', 'pib.gov', 'pib.gov', 'pib.gov', 'pib.gov']	38	['cfo.economictimes.indiatimes.com', 'www.msn.com', 'www.zeebiz.com', 'www.business-standard.com', 'economictimes.indiatimes.com', 'www.livemint.com', 'www.hindustantimes.com', 'www.livemint.com', 'www.livemint.com', 'www.indiatvnews.com', 'www.thehindu.com', 'www.hindustantimes.com', 'www.livemint.com', 'www.thehindu.com', 'news.abplive.com', 'economictimes.indiatimes.com', 'timesofindia.indiati…	28913694	Allow all users (no expiry set)	36357	2010-09-22	Shyamsunder	812	5	2010-09-22	2010-09	2010
Christmas Island Detention Centre	https://en.wikipedia.org/wiki/Christmas_Island_Detention_Centre	35	0	0	[]	[]	0	2	['www.globaldetentionproject.org', 'directaction.org']	3	['www.humanrights.gov', 'www.aph.gov', 'www.humanrights.gov']	16	['www.sbs.com', 'au.news.yahoo.com', 'www.smh.com', 'theconversation.com', 'www.theaustralian.com', 'www.theaustralian.com', 'www.sydneycriminallawyers.com', 'www.skynews.com', 'www.smh.com', 'www.smh.com', 'www.theaustralian.com', 'www.theaustralian.com', 'cache:xabdx44hnsej:www.baulderstone.com', 'www.smh.com', 'www.news.com', 'www.sbs.com']	26139866	Allow all users (no expiry set)	22829	2010-02-09	Kgbo	166	0	2010-02-09	2010-02	2010
NHS 111	https://en.wikipedia.org/wiki/NHS_111	48	1	0.0208333	['10.1136/bmjopen-2016-014815', '28576895', '5623427']	[['bmj open']]	1	5	['unison.org', 'media.ofcom.org', 'stakeholders.ofcom.org', 'bma.org', 'stakeholders.ofcom.org']	3	['www.gov', 'www.dh.gov', 'webarchive.nationalarchives.gov']	7	['gponline.com', 'helplines.community.officelive.com', 'www.nhs24.com', 'www.bbc.com', 'www.gponline.com', 'www.bbc.com', 'www.bbc.com']	28602893	Allow all users (no expiry set)	23255	2010-08-28	LarkinToad2010	212	0	2010-08-28	2010-08	2010
MSC Magnifica	https://en.wikipedia.org/wiki/MSC_Magnifica	20	0	0	[]	[]	0	0	[]	0	[]	14	['shipbuildinghistory.com', 'www.sbs.com', 'www.veristar.com', 'www.cruisebe.com', 'www.cruisebe.com', 'www.foxnews.com', 'www.msccruisesusa.com', 'www.independent.com', 'www.watoday.com', 'shipparade.com', 'www.canberratimes.com', 'www.bbc.com', 'www.cruiseindustrynews.com', 'www.cnn.com']	26185475	Require autoconfirmed or confirmed access (no expiry set)	11708	2010-02-13	Vanisheduser5697543	207	1	2010-02-13	2010-02	2010
Costa Deliziosa	https://en.wikipedia.org/wiki/Costa_Deliziosa	18	0	0	[]	[]	0	0	[]	0	[]	9	['www.ship-technology.com', 'gulfnews.com', 'nymag.com', 'www.cruisebusiness.com', 'www.cnn.com', 'www.newsweek.com', 'cnn.com', 'about.com', 'www.vesseltracker.com']	26025699	Require autoconfirmed or confirmed access (no expiry set)	14203	2010-02-01	Saberwyn	198	0	2010-02-01	2010-02	2010
Josephine Staton	https://en.wikipedia.org/wiki/Josephine_Staton	33	0	0	[]	[]	0	2	['assets.documentcloud.org', 'oyez.org']	5	['cdn.ca9.uscourts.gov', 'whitehouse.gov', 'cdn.ca9.uscourts.gov', 'whitehouse.gov', 'www.fjc.gov']	25	['www.scotusblog.com', 'latimes.com', 'www.cnbc.com', 'www.lenderlawwatch.com', 'abajournal.com', 'climatecasechart.com', 'latimes.com', 'www.nbcnews.com', 'www.registerguard.com', 'www.ocregister.com', 'www.nytimes.com', 'www.theatlantic.com', 'www.nytimes.com', 'martindale.com', 'www.cnn.com', 'www.nytimes.com', 'www.cbsnews.com', 'www.ovguide.com', 'time.com', 'www.ocregister.com', 'www.nytime…	26982556	Allow all users (no expiry set)	21981	2010-04-17	Jarvishunt	161	0	2010-04-17	2010-04	2010
Bovine coronavirus	https://en.wikipedia.org/wiki/Bovine_coronavirus	10	8	0.8	['10.1146/annurev-virology-110615-042301', '10.1002/vms3.102', '10.1007/978-1-4939-2438-7_1', None, '10.3390/v2081803', '10.1128/jvi.79.3.1595-1604.2005', '10.1128/jvi.02675-05', '27578435', '29687958', '25720466', '22210995', '21994708', '15650185', '16809333', '5457962', '6090412', '4369385', '3122965', '3185738', '544107', '1489060', 'ncbi']	[['annual review of virology '], ['veterinary medicine and science '], ['journal of veterinary research ', 'canadian journal of veterinary research '], ['viruses '], ['journal of virology ', 'journal of virology '], ['journal of virology ', 'journal of virology '], 'ncbi']	7	1	['talk.ictvonline.org']	0	[]	0	[]	32807233	Allow all users (no expiry set)	8522	2011-08-20	Animal87	45	0	2011-08-20	2011-08	2011
MS Riviera	https://en.wikipedia.org/wiki/MS_Riviera	8	0	0	[]	[]	0	0	[]	1	['www.cdc.gov']	6	['oceaniacruises.com', 'about.com', 'shipbuildingtribune.com', 'shipbuildingtribune.com', 'expertcruiser.com', 'www.marinetraffic.com']	32380250	Allow all users (no expiry set)	5869	2011-07-11	Mfoat7	82	1	2011-07-11	2011-07	2011
Disney College Program	https://en.wikipedia.org/wiki/Disney_College_Program	27	0	0	[]	[]	0	0	[]	0	[]	17	['www.orlandoweekly.com', 'www.nbcnews.com', 'support.disneyprograms.com', 'www.laughingplace.com', 'www.kiro7.com', 'attractionsmagazine.com', 'www.orlandosentinel.com', 'attractionsmagazine.com', 'disneyprograms.com', 'www.mynews13.com', 'support.disneyprograms.com', 'www.mynews13.com', 'disneyprogramsblog.com', 'www.orlandoweekly.com', 'www.dailynebraskan.com', 'www.disneyfoodblog.com', 'suppo…	30684151	Allow all users (no expiry set)	18975	2011-01-30	Dabrowme	245	0	2011-01-30	2011-01	2011
Primerdesign	https://en.wikipedia.org/wiki/Primerdesign	15	0	0	[]	[]	0	1	['www.apajournal.org']	0	[]	7	['www.foodprocessing.com', 'news.sky.com', 'www.cnbc.com', 'www.jpost.com', 'news.sky.com', 'www.nytimes.com', 'www.thepharmaletter.com']	63157003	Allow all users (no expiry set)	7475	2011-05-31	SobFir	64	0	2011-05-31	2011-05	2011
Shincheonji Church of Jesus	https://en.wikipedia.org/wiki/Shincheonji_Church_of_Jesus	75	2	0.0266667	['10.1007/s12115-020-00509-z', '10.3390/rel10030212', '32836554', None, '7367163', None]	[['society '], ['religions']]	2	4	['www.pri.org', 'www.pri.org', 'commons.wikimedia.org', 'www.npr.org']	1	['www.uscirf.gov']	42	['www.christianitytoday.com', 'koreajoongangdaily.joins.com', 'www.wsj.com', 'www.latimes.com', 'www.ft.com', 'www.nytimes.com', 'www.latimes.com', 'www.straitstimes.com', 'www.newindianexpress.com', 'www.kyeonggi.com', 'www.bbc.com', 'www.bbc.com', 'www.washingtonpost.com', 'www.nytimes.com', 'mnews.sarangbang.com', 'www.straitstimes.com', 'www.reuters.com', 'www.newyorker.com', 'www.reuters.com…	36754118	Allow all users (no expiry set)	50374	2012-08-18	WinnieDany	979	4	2012-08-18	2012-08	2012
Kanika Kapoor	https://en.wikipedia.org/wiki/Kanika_Kapoor	92	0	0	[]	[]	0	0	[]	0	[]	77	['ndtv.com', 'bollyspice.com', 'timesofindia.indiatimes.com', 'hungama.com', 'www.indiawest.com', 'timesofindia.indiatimes.com', 'telanganatoday.com', 'timesofindia.indiatimes.com', 'itunes.apple.com', 'timesofindia.indiatimes.com', 'timesofindia.indiatimes.com', 'www.youtube.com', 'khabar.ndtv.com', 'timesofindia.indiatimes.com', 'www.hindustantimes.com', 'www.hindustantimes.com', 'www.newindian…	36928123	Allow all users (no expiry set)	46681	2012-09-05	Thinkspank101	1461	1	2012-09-05	2012-09	2012
Biosecurity in Australia	https://en.wikipedia.org/wiki/Biosecurity_in_Australia	99	1	0.010101	[None, '29978659', None]	[['journal of law and medicine', 'journal of law and medicine']]	1	2	['landcareaustralia.org', 'www.interstatequarantine.org']	72	['www.environment.act.gov', 'www1.health.gov', 'www.legislation.tas.gov', 'www.agriculture.gov', 'www.sahealth.sa.gov', 'www.daffa.gov', 'www1.health.gov', 'www.pir.sa.gov', 'www.agric.wa.gov', 'www.cia.gov', 'www.pir.sa.gov', 'www.aph.gov', 'www.lga.sa.gov', 'www.health.nsw.gov', 'www.agriculture.gov', 'www.agriculture.gov', 'beta.biosecurity.gov', 'www.legislation.qld.gov', 'www.legislation.gov…	12	['chartsbin.com', 'www.news.com', 'www.maddocks.com', 'www.animalhealthaustralia.com', 's3.ap-southeast-2.amazonaws.com', 'www.davidsonexecutive.com', 'www.discovertasmania.com', 'www.davidsonexecutive.com', 'www.farmbiosecurity.com', 'www.reuters.com', 'theconversation.com', 'www.issuesmagazine.com']	34405333	Allow all users (no expiry set)	64234	2012-01-17	Alan Liefting	162	1	2012-01-17	2012-01	2012
Avrom Lasarow	https://en.wikipedia.org/wiki/Avrom_Lasarow	59	0	0	[]	[]	0	1	['www.scielo.org']	1	['find-and-update.company-information.service.gov']	22	['www.dnafit.com', 'www.cityam.com', 'www.thesouthafrican.com', 'www.cityam.com', 'www.upi.com', 'www.msn.com', 'southafricahouseuk.com', 'www.thesouthafrican.com', 'www.thesouthafrican.com', 'www.skysports.com', 'www.kickoff.com', 'www.prenetics.com', 'www.cityam.com', 'www.forbesafrica.com', 'www.businesstraveller.com', 'lovelondonloveculture.com', 'issuu.com', 'www.menshealth.com', 'www.washin…	37048244	Allow all users (no expiry set)	33224	2012-09-18	Helenearctic	179	0	2012-09-18	2012-09	2012
Novel coronavirus	https://en.wikipedia.org/wiki/Novel_coronavirus	17	9	0.529412	['10.1038/s41586-020-2012-7', '10.1128/jvi.79.2.884-895.2005', '10.1038/nature02145', '10.2196/19301', '10.3201/eid2607.200092', '10.4103/jgid.jgid_86_20', '10.1056/nejmoa1211721', None, '10.3892/ijmm.14.2.311', '32015507', '15613317', '14647384', '32343669', '32315281', '32773996', '23075143', None, '15254784', '7095418', '538593', '7095016', '7205030', '7323513', '7384689', None, '7152149', Non…	[[' nature '], ['journal of virology ', ' journal of virology '], [' nature '], ['journal of medical internet research ', ' journal of medical internet research '], [' emerging infectious diseases '], ['journal of global infectious diseases ', ' journal of global infectious diseases '], ['journal of medicine ', ' the new england journal of medicine '], ['journal of molecular medicine ', ' interna…	8	0	[]	0	[]	0	[]	38656714	Allow all users (no expiry set)	10826	2013-02-27	Bwrs	192	0	2013-02-27	2013-02	2013
Human coronavirus OC43	https://en.wikipedia.org/wiki/Human_coronavirus_OC43	19	17	0.894737	['10.1128/jcm.00636-10', '10.1126/science.abb5793', '10.3390/v2081803', '10.1128/jvi.79.3.1595-1604.2005', '10.1016/j.ejim.2004.01.006', '10.3390/v7030996', '10.1016/j.cll.2009.07.007', '10.1128/jvi.05512-11', '10.3390/diseases4030026', '10.5353/th_b4501128', None, '10.1111/1751-7915.13889', '10.1016/j.tim.2016.09.001', '10.1146/annurev-virology-110615-042301', '10.1111/1751-7915.13916', '10.2174…	[['j clin microbiol '], ['science '], ['viruses'], ['journal of virology ', 'journal of virology '], ['journal of internal medicine ', 'european journal of internal medicine '], ['viruses '], ['clinics in laboratory medicine '], ['journal of virology', 'journal of virology'], ['diseases'], ['antiviral therapy '], ['microbial biotechnology '], ['trends in microbiology'], ['annual review of virolog…	16	0	[]	0	[]	0	[]	39603827	Allow all users (no expiry set)	12779	2013-06-07	SW3 5DL	150	0	2013-06-07	2013-06	2013
Human coronavirus 229E	https://en.wikipedia.org/wiki/Human_coronavirus_229E	21	9	0.428571	[None, None, '10.1128/aac.03011-14', '10.3390/v2081803', '10.3181/00379727-121-30734', '10.3390/diseases4030026', '10.1007/978-1-4939-2438-7_1', None, None, '29850307', None, '24841269', '21994708', '4285768', '28933406', '25720466', '28077633', None, 'article]', 'free', '4136071', '3185738', None, '5456285', '4369385', None, 'articles/pmc2957994/#r33']	[['antimicrobial agents and chemotherapy '], ['viruses'], ['experimental biology and medicine'], ['diseases']]	4	1	['talk.ictvonline.org']	0	[]	2	['www.forbes.com', 'www.infectiousdiseaseadvisor.com']	39917427	Allow all users (no expiry set)	10827	2013-07-09	SW3 5DL	134	1	2013-07-09	2013-07	2013
Betacoronavirus	https://en.wikipedia.org/wiki/Betacoronavirus	18	15	0.833333	['10.3390/v11020174', '10.1056/nejmoa1303729', None, '10.3390/w12061598', '10.1128/jvi.06927-11', '10.3201/eid1905.130057', '10.3390/v2081803', None, '10.1128/jvi.01121-10', '10.1016/j.chom.2017.02.008', '10.1038/nature16988', '10.1080/22221751.2019.1679610', '10.1021/acs.biochem.6b00790', '10.1128/jvi.02182-06', None, '30791586', '23718156', '15480857', None, '22398294', '23693015', '21994708', …	[['viruses '], ['journal of medicine', 'new england journal of medicine'], ['water'], ['journal of virology', 'journal of virology'], ['emerging infectious diseases'], ['viruses'], ['journal of virology', 'journal of virology'], ['cell host '], ['nature'], ['emerging microbes '], ['biochemistry'], ['journal of virology', 'journal of virology']]	12	3	['talk.ictvonline.org', 'www.promedmail.org', 'nextstrain.org']	0	[]	0	[]	39588988	Allow all users (no expiry set)	15715	2013-06-05	SW3 5DL	267	0	2013-06-05	2013-06	2013
MERS coronavirus EMC/2012	https://en.wikipedia.org/wiki/MERS_coronavirus_EMC/2012	5	5	1	['10.1016/j.jinf.2012.10.002', '10.1056/nejmoa1211721', '10.1128/mbio.00548-12', '10.1016/j.jinf.2012.10.002', '10.3201/eid1911.131172', '10.1128/mbio.00473-12', '23072791', '23075143', '23300251', '23072791', '24206838', '23170002', '7112628', None, '3546555', '7112628', '3837665', '3509437']	[[' j infect '], [' n engl j med '], [' mbio'], ['emerging infectious diseases'], [' mbio ']]	5	0	[]	0	[]	0	[]	40957016	Allow all users (no expiry set)	5276	2013-11-02	SW3 5DL	71	0	2013-11-02	2013-11	2013
Human coronavirus HKU1	https://en.wikipedia.org/wiki/Human_coronavirus_HKU1	11	10	0.909091	['10.1016/j.jcv.2005.09.008', '10.1038/nature17200', '10.3201/eid1205.051316', '10.3390/diseases4030026', '10.1146/annurev-micro-020518-115759', '10.1086/500136', '10.1038/s41467-020-18440-6', '10.1128/jvi.79.2.884-895.2005', '10.3390/v2081803', '10.1128/jcm.02614-05', '16257260', '26935699', '16704837', '28933406', '31226023', '16447108', '32938911', '15613317', '21994708', '16757599', '7108338'…	[['journal of clinical virology ', 'journal of clinical virology '], ['nature '], ['emerging infectious diseases '], ['diseases'], ['annual review of microbiology'], ['clinical infectious diseases'], ['nature communications '], ['journal of virology ', 'journal of virology '], ['viruses'], ['journal of clinical microbiology', 'journal of clinical microbiology']]	10	0	[]	0	[]	1	['www.infectiousdiseaseadvisor.com']	39560169	Allow all users (no expiry set)	11401	2013-06-02	SW3 5DL	136	0	2013-06-02	2013-06	2013
Betacoronavirus 1	https://en.wikipedia.org/wiki/Betacoronavirus_1	7	3	0.428571	['10.3390/v2081803', '10.3390/diseases4030026', '10.3390/v2081803', '21994708', '28933406', '21994708', '3185738', '5456285', '3185738', 'ncbi']	[['viruses'], ['diseases'], 'ncbi']	3	4	['talk.ictvonline.org', 'talk.ictvonline.org', 'talk.ictvonline.org', 'talk.ictvonline.org']	0	[]	0	[]	39893187	Allow all users (no expiry set)	5964	2013-07-07	ComfyKem	24	0	2013-07-07	2013-07	2013
Tylonycteris bat coronavirus HKU4	https://en.wikipedia.org/wiki/Tylonycteris_bat_coronavirus_HKU4	5	5	1	['10.1016/j.virol.2006.02.041', '10.1128/jvi.01055-13', '10.1038/emi.2012.45', '10.3390/v2081803', '10.1056/nejmoa1211721', '16647731', '23720729', '26038405', '21994708', '23075143', '7111821', '3719811', '3630921', '3185738', None]	[['virology '], ['journal of virology ', 'journal of virology '], ['emerging microbes '], ['viruses '], ['journal of medicine ', 'new england journal of medicine ']]	5	0	[]	0	[]	0	[]	39977142	Allow all users (no expiry set)	4565	2013-07-16	SW3 5DL	41	0	2013-07-16	2013-07	2013
Alphacoronavirus	https://en.wikipedia.org/wiki/Alphacoronavirus	8	7	0.875	['10.1128/jvi.00923-19', '10.1128/jvi.02182-06', '10.1128/jvi.01121-10', '10.3390/v12010083', '10.1007/978-0-387-95919-1_56', '10.1155/2011/609465', '10.1128/jvi.06927-11', '31534041', '17121802', '20702646', '31936749', None, '22312347', '22398294', '6854500', '1797546', '2953156', '7019228', None, '3265309', '3347282']	[['journal of virology', 'journal of virology'], ['journal of virology', 'journal of virology'], ['journal of virology', 'journal of virology'], ['viruses '], ['advances in virology'], ['journal of virology', 'journal of virology']]	6	1	['talk.ictvonline.org']	0	[]	0	[]	39639337	Allow all users (no expiry set)	9174	2013-06-10	SW3 5DL	112	1	2013-06-10	2013-06	2013
Rhinolophus bat coronavirus HKU2	https://en.wikipedia.org/wiki/Rhinolophus_bat_coronavirus_HKU2	3	3	1	['10.1007/bf01253886', '10.1016/j.virol.2007.06.009', '10.1128/jvi.06540-11', '4195092', '17617433', '22278237', '7086923', '7103351', '3302495']	[['archiv f√ºr die gesamte virusforschung '], [' virology '], [' j. virol. ']]	3	0	[]	0	[]	0	[]	40541983	Allow all users (no expiry set)	2976	2013-09-15	SW3 5DL	33	0	2013-09-15	2013-09	2013
Bat SARS-like coronavirus WIV1	https://en.wikipedia.org/wiki/Bat_SARS-like_coronavirus_WIV1	4	3	0.75	['10.1038/nature12711', '10.1073/pnas.1517719113', '24172901', None, '5389864', None, 'ncbi']	[['nature '], 'ncbi']	2	0	[]	0	[]	1	['online.wsj.com']	40943939	Allow all users (no expiry set)	2467	2013-10-31	SW3 5DL	78	0	2013-10-31	2013-10	2013
Gammacoronavirus	https://en.wikipedia.org/wiki/Gammacoronavirus	2	1	0.5	['10.1128/jvi.06540-11', '22278237', '3302495']	[['j. virol. ']]	1	1	['talk.ictvonline.org']	0	[]	0	[]	39850797	Allow all users (no expiry set)	2878	2013-07-03	SW3 5DL	43	0	2013-07-03	2013-07	2013
Miniopterus bat coronavirus 1	https://en.wikipedia.org/wiki/Miniopterus_bat_coronavirus_1	5	2	0.4	['10.1007/bf01253886', '10.1099/vir.0.83605-0.', '4195092', None, '7086923', None]	[['archiv f√ºr die gesamte virusforschung ']]	1	0	[]	0	[]	0	[]	40538690	Allow all users (no expiry set)	5123	2013-09-15	SW3 5DL	40	0	2013-09-15	2013-09	2013
Pipistrellus bat coronavirus HKU5	https://en.wikipedia.org/wiki/Pipistrellus_bat_coronavirus_HKU5	4	4	1	['10.1016/j.virol.2006.02.041', '10.3390/v2081803', '10.1056/nejmoa1211721', '10.1038/emi.2012.45', '16647731', '21994708', '23075143', '26038405', '7111821', '3185738', None, '3630921']	[['virology '], ['viruses '], ['journal of medicine ', 'new england journal of medicine '], ['emerging microbes ']]	4	0	[]	0	[]	0	[]	39544969	Allow all users (no expiry set)	3678	2013-06-01	SW3 5DL	46	0	2013-06-01	2013-06	2013
Miniopterus bat coronavirus HKU8	https://en.wikipedia.org/wiki/Miniopterus_bat_coronavirus_HKU8	3	0	0	[]	[]	0	0	[]	0	[]	0	[]	39930558	Allow all users (no expiry set)	3268	2013-07-11	SW3 5DL	30	0	2013-07-11	2013-07	2013
Scotophilus bat coronavirus 512	https://en.wikipedia.org/wiki/Scotophilus_bat_coronavirus_512	4	4	1	['10.1128/jvi.06540-11', '10.1007/bf01253886', '10.1128/jvi.06540-11', '10.1016/j.virol.2007.06.009', '22278237', '4195092', '22278237', '17617433', '3302495', '7086923', '3302495', '7103351', 'ncbi']	[[' j. virol. '], ['archiv f√ºr die gesamte virusforschung '], [' virology '], 'ncbi']	4	0	[]	0	[]	0	[]	40542254	Allow all users (no expiry set)	4187	2013-09-16	SW3 5DL	49	0	2013-09-16	2013-09	2013
Rousettus bat coronavirus HKU9	https://en.wikipedia.org/wiki/Rousettus_bat_coronavirus_HKU9	4	4	1	['10.1128/jvi.01121-10', '10.3201/eid1903.121503', '10.3201/eid1906.121648', '10.3390/v2081803', '20702646', '23622767', '23739658', '21994708', '2953156', '3647674', '3713832', '3185738']	[['journal of virology', 'journal of virology'], ['emerging infectious diseases'], ['emerging infectious diseases'], ['viruses']]	4	0	[]	0	[]	0	[]	39977878	Allow all users (no expiry set)	4580	2013-07-16	SW3 5DL	38	0	2013-07-16	2013-07	2013
Bulbul coronavirus HKU11	https://en.wikipedia.org/wiki/Bulbul_coronavirus_HKU11	2	2	1	['10.1128/jvi.06540-11', '10.1128/jvi.01977-08', '22278237', '18971277', '3302495', '2612373']	[[' j virol '], [' j. virol. ']]	2	0	[]	0	[]	0	[]	40543716	Allow all users (no expiry set)	2016	2013-09-16	SW3 5DL	26	0	2013-09-16	2013-09	2013
1889‚Äì1890 pandemic	https://en.wikipedia.org/wiki/1889%E2%80%931890_pandemic	29	9	0.310345	['10.1016/s0262-4079(20)30862-9', '10.1177/00333549101250s308', '10.1128/jvi.79.3.1595-1604.2005', '10.1001/jama.297.18.2025', '10.1111/1751-7915.13889', '10.1016/s0264-410x(02)00254-2', None, '10.1128/jvi.79.3.1595-1604.2005', '10.1073/pnas.1000886107', '10.1111/1751-7915.13916', '32501321', '20568568', '15650185', '17488968', '34254725', '12163258', '10593030', '15650185', '20421481', '34464023…	[[' new scientist '], ['public health reports '], ['journal of virology ', 'journal of virology '], ['jama'], ['microbial biotechnology '], ['[[vaccine '], ['[[bulletin of the world health organization'], ['[[pnas'], ['microbial biotechnology ']]	9	0	[]	3	['circulatingnow.nlm.nih.gov', 'collections.nlm.nih.gov', 'dda.health.maryland.gov']	10	['www.wired.com', 'books.google.com', 'www.washingtonpost.com', 'www.independent.com', 'books.google.com', 'www.washingtonpost.com', 'www.nytimes.com', 'contagions.wordpress.com', 'books.google.com', 'books.google.com']	38227740	Allow all users (no expiry set)	27119	2013-01-14	Rupert Clayton	359	13	2013-01-14	2013-01	2013
Arrowe Park Hospital	https://en.wikipedia.org/wiki/Arrowe_Park_Hospital	9	0	0	[]	[]	0	1	['www.cqc.org']	0	[]	0	[]	38670703	Allow all users (no expiry set)	5781	2013-02-28	Little pob	63	0	2013-02-28	2013-02	2013
Brandon Beach	https://en.wikipedia.org/wiki/Brandon_Beach	13	0	0	[]	[]	0	0	[]	2	['www.senate.ga.gov', 'senate.ga.gov']	10	['georgiapol.com', 'www.ajc.com', 'www.fox5atlanta.com', 'ajc.com', 'www.newyorker.com', 'www.ajc.com', 'patch.com', 'www.ajc.com', 'www.ajc.com', 'results.enr.clarityelections.com']	39801397	Allow all users (no expiry set)	8002	2013-06-28	John Cline	63	1	2013-06-28	2013-06	2013
Coronavirus HKU15	https://en.wikipedia.org/wiki/Coronavirus_HKU15	5	2	0.4	['10.1128/jvi.06540-11', '10.1128/genomea.00291-14', '22278237', '24744332', '3302495', '3990748']	[['journal of virology', ' journal of virology'], [' genome announcements']]	2	1	['talk.ictvonline.org']	0	[]	1	['www.reuters.com']	42584292	Allow all users (no expiry set)	3405	2014-04-25	Leyiwang78	27	0	2014-04-25	2014-04	2014
2012 Middle East respiratory syndrome outbreak	https://en.wikipedia.org/wiki/2012_Middle_East_respiratory_syndrome_outbreak	95	10	0.105263	['10.1016/s0140-6736(13)60982-4', '10.1007/s13238-012-2811-1', '10.1146/annurev-virology-100114-055029', '10.3855/jidc.3084', '10.1136/bmj.h3403', '10.1128/jvi.01244-13', '10.1056/nejmoa1306742', '10.1128/mbio.00473-12', '10.2807/ese.17.40.20290-en', '10.1056/nejmoa1211721', '23727167', '23143870', '26958908', '23103889', '26108610', '23678167', '23782161', '23170002', '23078800', '23075143', '71…	[['lancet '], ['protein '], ['annual review of virology'], ['j infect dev ctries '], ['bmj '], ['journal of virology ', 'journal of virology '], ['journal of medicine ', 'new england journal of medicine '], ['[[american society for microbiology'], ['[[eurosurveillance'], ['journal of medicine ', 'new england journal of medicine ']]	10	6	['www.promedmail.org', 'www.sciencenews.org', 'www.npr.org', 'www.sciencenews.org', 'www.hpa.org', 'www.cfr.org']	0	[]	39	['www.afp.com', 'www.themalaymailonline.com', 'koreajoongangdaily.joins.com', 'www.abs-cbnnews.com', 'www.abs-cbnnews.com', 'science.time.com', 'www.nytimes.com', 'www.straitstimes.com', 'thechart.blogs.cnn.com', 'www.huffingtonpost.com', 'www.nbcnews.com', 'www.usatoday.com', 'www.kliksiar.com', 'www.reuters.com', 'www.afp.com', 'www.reuters.com', 'www.rappler.com', 'www.economist.com', 'abcnews…	41681699	Allow all users (no expiry set)	58111	2014-01-19	SW3 5DL	367	2	2014-01-19	2014-01	2014
List of countries by hospital beds	https://en.wikipedia.org/wiki/List_of_countries_by_hospital_beds	52	8	0.153846	['10.1007/s00134-012-2627-8', '10.1787/4dd50c09-en', '10.1097/ccm.0000000000004222', '10.1016/s0140-6736(10)60446-1', 'abs/10.1,177/0310,057x1003800,124/ref', '10.1016/s2213-2600(20)30060-6', '10.1371/journal.pone.0116949', '10.1016/j.chest.2018.09.025', '10.1787/4dd50c09-en', '10.1007/s00134-012-2627-8', '22777516', None, '31923030', '20934212', None, '32035509', '25617837', '30316913', None, '2…	[['intensive care medicine '], ['critical care medicine'], ['[[the lancet'], ['the lancet respiratory medicine'], ['plos one'], ['chest']]	6	5	['data.oecd.org', 'www.jsicm.org', 'stats.oecd.org', 'www.snmrhp.org', 'sccm.org']	2	['dosyamerkez.saglik.gov', 'www.health.gov']	11	['7news.com', 'greekcitytimes.com', 'nymag.com', 'www.anzics.com', 'www.thefirstnews.com', 'www.nytimes.com', 'www.nytimes.com', 'www.nytimes.com', 'www.nytimes.com', 'www.nytimes.com', 'www.bbc.com']	42662819	Allow all users (no expiry set)	31041	2014-05-04	YJAX	198	0	2014-05-04	2014-05	2014
Guillermo Maldonado (pastor)	https://en.wikipedia.org/wiki/Guillermo_Maldonado_(pastor)	89	0	0	[]	[]	0	4	['thewordnetwork.org', 'itbn.org', 'guillermomaldonado.org', 'www.kingjesus.org']	2	['beta.congress.gov', 'gpo.gov']	14	['www.christianitytoday.com', 'www.christianpost.com', 'www.washingtonpost.com', 'www.miamiherald.com', 'www.publishersweekly.com', 'www.newwinemin.com', 'www.insider.com', 'www.nytimes.com', 'www.miamiherald.com', 'www.youtube.com', 'perspectivasonline.com', 'www.christianitytoday.com', 'www.daystar.com', 'publishersweekly.com']	41604892	Allow all users (no expiry set)	24368	2014-01-10	Cristian325	312	0	2014-01-10	2014-01	2014
Night Tube	https://en.wikipedia.org/wiki/Night_Tube	39	0	0	[]	[]	0	1	['www.lurs.org']	17	['tfl.gov', 'content.tfl.gov', 'tfl.gov', 'tfl.gov', 'tfl.gov', 'tfl.gov', 'tfl.gov', 'content.tfl.gov', 'tfl.gov', 'tfl.gov', 'tfl.gov', 'www.gov', 'tfl.gov', 'www.tfl.gov', 'tfl.gov', 'www.tfl.gov', 'tfl.gov']	9	['londonist.com', 'www.cityam.com', 'news.sky.com', 'railuk.com', 'www.bbc.com', 'www.itv.com', 'www.bbc.com', 'www.bbc.com', 'news.sky.com']	44062657	Allow all users (no expiry set)	31698	2014-10-09	Jimthing	289	5	2014-10-09	2014-10	2014
Steve Adler (politician)	https://en.wikipedia.org/wiki/Steve_Adler_(politician)	60	0	0	[]	[]	0	15	['www.balletaustin.org', 'www.kut.org', 'www.theaustinbulldog.org', 'www.theaustinbulldog.org', 'austinenvironmentaldems.org', 'www.texasobserver.org', 'www.theaustinbulldog.org', 'www.texastribune.org', 'kut.org', 'www.theaustinbulldog.org', 'www.hadassahmagazine.org', 'www.girlsempowermentnetwork.org', 'www.texasstandard.org', 'www.c-span.org', 'austin.adl.org']	3	['cdn.ca9.uscourts.gov', 'www.austintexas.gov', 'gov.texas.gov']	38	['deadline.com', 'www.dallasnews.com', 'www.atxman.com', 'traviselectionresults.com', 'www.statesman.com', 'www.salon.com', 'www.austinchronicle.com', 'www.statesman.com', 'www.statesman.com', 'keyetv.com', 'www.kxan.com', 'edition.cnn.com', 'www.austinchronicle.com', 'www.nbcdfw.com', 'mayoradler.com', 'www.dallasnews.com', 'www.austinchronicle.com', 'kxan.com', 'www.austinchronicle.com', 'www.s…	43943201	Allow all users (no expiry set)	27758	2014-09-24	Covertone81	254	0	2014-09-24	2014-09	2014
Bat virome	https://en.wikipedia.org/wiki/Bat_virome	67	55	0.820896	['10.1038/nri3921', '10.1016/j.aogh.2015.02.005', '10.7589/0090-3558-47.1.64', '10.1016/j.cveq.2014.08.004', '10.1002/9781118818824.ch8', '10.1002/9781118818824.ch4', '10.1038/s41559-020-1144-3', '10.7589/2015-02-044', '10.1002/9781118818824.ch6', '10.1016/0145-305x(91)90034-v', '10.1016/j.coviro.2019.03.001', '10.1002/9781118818824.ch2', '10.1002/9781118818824.ch9', '10.1590/0074-02760150048', '…	[['nature reviews immunology'], ['annals of global health'], ['journal of wildlife diseases', 'journal of wildlife diseases'], ['veterinary clinics of north america'], ['nature ecology '], ['journal of wildlife diseases', 'journal of wildlife diseases'], ['developmental '], ['current opinion in virology'], ['mem√≥rias do instituto oswaldo cruz'], ['nature microbiology'], ['cell host '], ['journal…	45	2	['talk.ictvonline.org', 'www.npr.org']	1	['www.cdc.gov']	2	['www.nytimes.com', 'www.nationalgeographic.com']	41663399	Allow all users (no expiry set)	71867	2014-01-16	SW3 5DL	364	0	2014-01-16	2014-01	2014
Washington State Department of Health	https://en.wikipedia.org/wiki/Washington_State_Department_of_Health	19	0	0	[]	[]	0	2	['www.pennstatelawreview.org', 'www.historylink.org']	2	['www.supremecourt.gov', 'fortress.wa.gov']	14	['www.economist.com', 'www.wsj.com', 'www.nytimes.com', 'theolympian.com', 'scholar.google.com', 'scholar.google.com', 'scholar.google.com', 'www.youtube.com', 'scholar.google.com', 'scotusblog.com', 'www.theatlantic.com', 'www.washingtonpost.com', 'scholar.google.com', 'www.seattletimes.com']	43055308	Allow all users (no expiry set)	10823	2014-06-15	WhisperToMe	39	0	2014-06-15	2014-06	2014
Ebola virus disease in Spain	https://en.wikipedia.org/wiki/Ebola_virus_disease_in_Spain	29	1	0.0344828	['10.1093/cid/civ173', '25737372', None]	[['clinical infectious diseases']]	1	0	[]	0	[]	16	['abcnews.go.com', 'www.nytimes.com', 'edition.cnn.com', 'www.cadenaser.com', 'www.news24.com', 'www.nydailynews.com', 'www.nytimes.com', 'www.euroweeklynews.com', 'www.lavanguardia.com', 'www.bbc.com', 'www.news24.com', 'www.redaccionmedica.com', 'www.elconfidencial.com', 'www.nytimes.com', 'abcnews.go.com', 'www.nytimes.com']	44066160	Allow all users (no expiry set)	14487	2014-10-09	Impsswoon	162	0	2014-10-09	2014-10	2014
Philip S. Davidson	https://en.wikipedia.org/wiki/Philip_S._Davidson	10	0	0	[]	[]	0	1	['news.usni.org']	1	['www.armed-services.senate.gov']	3	['www.nytimes.com', 'www.cnn.com', 'asiatimes.com']	46708369	Allow all users (no expiry set)	14492	2015-05-14	Connormah	157	0	2015-05-14	2015-05	2015
Scotsman Group	https://en.wikipedia.org/wiki/Scotsman_Group	15	0	0	[]	[]	0	0	[]	0	[]	4	['www.thecaterer.com', 'www.heraldscotland.com', 'www.heraldscotland.com', 'www.business-sale.com']	46487614	Allow all users (no expiry set)	8268	2015-04-22	Zcbeaton	58	0	2015-04-22	2015-04	2015
Brazil‚ÄìVenezuela border	https://en.wikipedia.org/wiki/Brazil%E2%80%93Venezuela_border	9	0	0	[]	[]	0	2	['www.jurist.org', 'es.wikisource.org']	0	[]	5	['www.reuters.com', 'www.usnews.com', 'www.reuters.com', 'www.mercurynews.com', 'www.bbc.com']	47426457	Allow all users (no expiry set)	6262	2015-08-04	HomemdeGelo	57	0	2015-08-04	2015-08	2015
Good Smartphone Activated Medics	https://en.wikipedia.org/wiki/Good_Smartphone_Activated_Medics	13	4	0.307692	['10.1186/s12873-021-00493-5', '10.1016/j.resuscitation.2021.08.048', '10.1016/j.resuscitation.2016.05.007', '10.1016/j.resuscitation.2017.10.020', '34488626', None, '27211834', None, '8419944', None, None, None]	[['bmc emergency medicine '], ['resuscitation '], ['resuscitation '], ['resuscitation ']]	4	1	['bma.org']	0	[]	3	['news.sky.com', 'www.oxbridgebiotech.com', 'news.sky.com']	45496621	Allow all users (no expiry set)	9652	2015-02-24	Layla-liveliness	72	1	2015-02-24	2015-02	2015
Deborah Birx	https://en.wikipedia.org/wiki/Deborah_Birx	76	9	0.118421	['10.1056/nejm198604033141403', '10.1073/pnas.0501734102', '10.1056/nejm199106133242401', '10.1056/nejmoa0908492', '10.1016/s1473-3099(18)30120-8', '10.1016/s0140-6736(16)32227-9', '10.1097/qai.0000000000001316', '10.1093/infdis/jix432', '10.1016/s0140-6736(16)32227-9', None, '3005862', '15911757', '1674589', '19843557', '29980383', '27894655', '28398993', '29206999', '27894655', '26233966', None…	[['journal of medicine', 'new england journal of medicine'], ['proceedings of the national academy of sciences'], ['journal of medicine', 'new england journal of medicine'], ['journal of medicine', 'new england journal of medicine'], ['the lancet infectious diseases'], ['the lancet'], ['journal of acquired immune deficiency syndromes', 'journal of acquired immune deficiency syndromes'], ['journal…	9	13	['www.irckc.org', 'www.theglobalfund.org', 'www.carlisleschools.org', 'npr.org', 'www.projecttransitionaldemocracy.org', 'aslm.org', 'www.c-span.org', 'www.npr.org', 'www.popcouncil.org', 'www.bushcenter.org', 'casef.org', 'www.mprnews.org', 'societyforscience.org']	10	['www.foreign.senate.gov', 'www.state.gov', 'www.foreign.senate.gov', '2009-2017.state.gov', 'www.pepfar.gov', 'congress.gov', '2009-2017.state.gov', 'www.stateoig.gov', 'www.cardin.senate.gov', 'whitehouse.gov']	39	['www.reuters.com', 'www.nytimes.com', 'heavy.com', 'cumberlink.com', 'www.politico.com', 'www.newspapers.com', 'www.washingtonpost.com', 'www.cnn.com', 'www.startribune.com', 'www.cnn.com', 'www.cnn.com', 'www.thedailybeast.com', 'books.google.com', 'www.cnn.com', 'thehill.com', 'www.washingtonpost.com', 'www.washingtonpost.com', 'www.capitalgazette.com', 'apnews.com', 'www.cnn.com', 'www.cnn.co…	50597152	Allow all users (no expiry set)	44666	2016-05-21	VanEman	545	5	2016-05-21	2016-05	2016
World Dream	https://en.wikipedia.org/wiki/World_Dream	12	0	0	[]	[]	0	0	[]	0	[]	8	['www.cruisetotravel.com', 'www.washingtonpost.com', 'www.cruiseindustrynews.com', 'www.straitstimes.com', 'www.channelnewsasia.com', 'www.cruisetotravel.com', 'cruisemapper.com', 'www.straitstimes.com']	51564168	Require autoconfirmed or confirmed access (no expiry set)	8793	2016-09-10	NCL FANS	156	1	2016-09-10	2016-09	2016
Twinkl	https://en.wikipedia.org/wiki/Twinkl	40	0	0	[]	[]	0	1	['www-thestar-co-uk.cdn.ampproject.org']	1	['queensawards.blog.gov']	14	['www.thebusinessdesk.com', 'www.digitaltrends.com', 'www.thebusinessdesk.com', 'unltdbusiness.com', 'www.arnnet.com', 'www.insidermedia.com', 'www.insidermedia.com', 'www.domain.com', 'au.placedigger.com', 'www.thebusinessdesk.com', 'whattowatch.com', 'au.placedigger.com', 'www.bbc.com', 'www.radiotimes.com']	50353448	Allow all users (no expiry set)	12754	2016-04-28	Eleanor Wood	388	1	2016-04-28	2016-04	2016
MS Roald Amundsen	https://en.wikipedia.org/wiki/MS_Roald_Amundsen	24	0	0	[]	[]	0	0	[]	0	[]	13	['www.cruiseindustrynews.com', 'www.cruiseindustrynews.com', 'www.cruiselawnews.com', 'nationalpost.com', 'www.highnorthnews.com', 'www.cruiseindustrynews.com', 'www.cruisemapper.com', 'www.avidcruiser.com', 'traveldailymedia.com', 'www.hurtigruten.com', 'thebarentsobserver.com', 'mobile.twitter.com', 'www.cruiseindustrynews.com']	52265570	Allow all users (no expiry set)	16067	2016-11-13	Ristipiste	67	0	2016-11-13	2016-11	2016
Nazanin Zaghari-Ratcliffe	https://en.wikipedia.org/wiki/Nazanin_Zaghari-Ratcliffe	104	0	0	[]	[]	0	12	['www.ohchr.org', 'www.ohchr.org', 'www.pria-academy.org', 'declassifieduk.org', 'www.iranhumanrights.org', 'www.rferl.org', 'redress.org', 'www.pbs.org', 'change.org', 'www.pbs.org', 'mediacentre.trust.org', 'www.pbs.org']	1	['assets.publishing.service.gov']	28	['www.nytimes.com', 'www.tasnimnews.com', 'www.reuters.com', 'www.nytimes.com', 'www.bbc.com', 'www.cnn.com', 'www.bbc.com', 'www.bbc.com', 'news.sky.com', 'www.bbc.com', 'www.reuters.com', 'www.bbc.com', 'www.reuters.com', 'www.bbc.com', 'www.freenazanin.com', 'www.msn.com', 'news.sky.com', 'www.reuters.com', 'www.bbc.com', 'www.bbc.com', 'www.shropshirestar.com', 'news.sky.com', 'www.nytimes.co…	51115400	Allow all users (no expiry set)	59308	2016-07-19	Plot Spoiler	560	2	2016-07-19	2016-07	2016
Grandi Navi Veloci	https://en.wikipedia.org/wiki/Grandi_Navi_Veloci	11	0	0	[]	[]	0	0	[]	0	[]	7	['seatrade-cruise.com', 'www.msccruisesusa.com', 'www.vesselfinder.com', 'www.maritimeherald.com', 'www.bbc.com', 'www.rivieramm.com', 'www.cruisehive.com']	53237877	Allow all users (no expiry set)	7917	2017-02-19	Olonia	50	0	2017-02-19	2017-02	2017
Harmeet Dhillon	https://en.wikipedia.org/wiki/Harmeet_Dhillon	39	0	0	[]	[]	0	2	['www.npr.org', 'libertycenter.org']	0	[]	37	['www.dhillonlaw.com', 'www.realclearpolitics.com', 'www.sfchronicle.com', 'www.nbcbayarea.com', 'abcnews.go.com', 'apnews.com', 'www.indiaabroad.com', 'www.thedailybeast.com', 'www.washingtonpost.com', 'www.foxnews.com', 'fox5sandiego.com', 'www.nytimes.com', 'dartmouthalumnimagazine.com', 'www.nytimes.com', 'www.sfgate.com', 'www.mercurynews.com', 'abc7news.com', 'gop.com', 'www.latimes.com', '…	54727972	Allow all users (no expiry set)	21529	2017-08-02	Anders.Warga	391	4	2017-08-02	2017-08	2017
Operation Temperer	https://en.wikipedia.org/wiki/Operation_Temperer	11	0	0	[]	[]	0	0	[]	0	[]	2	['www.facebook.com', 'www.facebook.com']	54120409	Allow all users (no expiry set)	9329	2017-05-23	Prioryman	106	0	2017-05-23	2017-05	2017
National Security Committee (Australia)	https://en.wikipedia.org/wiki/National_Security_Committee_(Australia)	25	1	0.04	[None, None, 'gov.au']	[]	0	4	['aspistrategist.org', 'aspistrategist.org', 'hcommons.org', 'regionalsecurity.org']	8	['oni.gov', 'nationalsecurity.gov', 'protectivesecurity.gov', 'ncoa.gov', 'www.oni.gov', 'igis.gov', 'www.directory.gov', 'directory.gov']	7	['smh.com', 'www.theaustralian.com', 'www.canberratimes.com', 'www.theaustralian.com', 'theconversation.com', 'www.news.com', 'theconversation.com']	52796993	Allow all users (no expiry set)	22413	2017-01-07	SocieteInternationale	148	2	2017-01-07	2017-01	2017
David Tyrrell (physician)	https://en.wikipedia.org/wiki/David_Tyrrell_(physician)	27	21	0.777778	['10.1083/jcb.16.3.616', None, '10.1016/s0140-6736(51)93040-1', '10.1073/pnas.57.4.933', '10.1172/jci112978', '10.1136/bmj.1.5448.1467', '10.1016/s0140-6736(60)90167-7', '10.1099/0022-1317-1-2-175', '10.1136/bmj.330.7505.1451', '10.1136/bmj.1.5223.393', '10.1136/bmj.2.5297.82', '10.3109/00016486409134552', '10.33493/scivis.20.01.04', '10.1098/rsbm.2007.0014', '10.1093/infdis/152.2.257', '10.1016/…	[['journal of cell biology', 'the journal of cell biology'], ['journal of experimental pathology', 'british journal of experimental pathology'], ['lancet'], ['proceedings of the national academy of sciences of the united states of america'], ['journal of clinical investigation', 'the journal of clinical investigation'], ['british medical journal'], ['lancet'], ['journal of general virology', 'jou…	21	0	[]	0	[]	1	['books.google.com']	54236722	Allow all users (no expiry set)	17637	2017-06-06	Pigsonthewing	59	0	2017-06-06	2017-06	2017
King Udoh	https://en.wikipedia.org/wiki/King_Udoh	14	0	0	[]	[]	0	0	[]	0	[]	9	['www.bbc.com', 'www.mondoprimavera.com', 'www.olbiacalcio.com', 'www.juventus.com', 'epoca.globo.com', 'www.tribalfootball.com', 'www.bbc.com', 'www.tuttosport.com', 'www.juventus.com']	53717743	Allow all users (no expiry set)	7507	2017-04-07	Davidlofgren1996	50	3	2017-04-07	2017-04	2017
2020 NCAA Division I Women's Basketball Tournament	https://en.wikipedia.org/wiki/2020_NCAA_Division_I_Women%27s_Basketball_Tournament	17	0	0	[]	[]	0	0	[]	0	[]	17	['bigsouthsports.com', 'www.fox4news.com', 'www.youtube.com', 'ivyleague.com', 'www.sbstatesman.com', 'twitter.com', 'wpta21.com', 'maacsports.com', 'ncaa.com', 'ncaa.com', 'news.yahoo.com', 'www.usatoday.com', 'espnpressroom.com', 'rmucolonials.com', 'greertoday.com', 'www.oregonlive.com', 'tropnews.com']	53826444	Allow all users (no expiry set)	17823	2017-04-19	Sphilbrick	153	0	2017-04-19	2017-04	2017
Swine acute diarrhea syndrome coronavirus	https://en.wikipedia.org/wiki/Swine_acute_diarrhea_syndrome_coronavirus	2	2	1	['10.1038/s41579-018-0118-9', '10.1016/j.virusres.2020.198024', '30531947', '32482591', '7097006', '7229464']	[['nature reviews. microbiology'], ['virus research']]	2	0	[]	0	[]	0	[]	57133419	Allow all users (no expiry set)	2131	2018-04-15	ThurnerRupert	41	0	2018-04-15	2018-04	2018
Spectrum of the Seas	https://en.wikipedia.org/wiki/Spectrum_of_the_Seas	17	0	0	[]	[]	0	0	[]	0	[]	12	['www.cruisecotterill.com', 'www.cruiseindustrynews.com', 'www.sbs.com', 'worldmaritimenews.com', 'www.bizjournals.com', 'worldmaritimenews.com', 'www.cruiseindustrynews.com', 'www.maritime-executive.com', 'www.cruiseindustrynews.com', 'presscenter.rclcorporate.com', 'www.cruisecritic.com', 'www.royalcaribbeanpresscenter.com']	58495557	Require autoconfirmed or confirmed access (no expiry set)	11378	2018-09-16	Adam850	57	0	2018-09-16	2018-09	2018
Boss Mustapha	https://en.wikipedia.org/wiki/Boss_Mustapha	23	0	0	[]	[]	0	0	[]	1	['niwa.gov']	16	['www.reubenabati.com', 'www.vanguardngr.com', 'www.vanguardngr.com', 'www.dailytrust.com', 'www.premiumtimesng.com', 'www.proshareng.com', 'nairametrics.com', 'www.dailytrust.com', 'www.bloomberg.com', 'www.sunnewsonline.com', 'saharareporters.com', 'punchng.com', 'www.proshareng.com', 'silverbirdtv.com', 'www.premiumtimesng.com', 'www.premiumtimesng.com']	56305590	Allow all users (no expiry set)	14123	2018-01-14	Ammarpad	127	4	2018-01-14	2018-01	2018
Lori Lightfoot	https://en.wikipedia.org/wiki/Lori_Lightfoot	222	0	0	[]	[]	0	17	['www.npr.org', 'www.nmqf.org', 'massillonwhsaa.org', 'chicagopatf.org', 'blockclubchicago.org', 'chi.streetsblog.org', 'byp100.org', 'chicagopatf.org', 'chicago.chalkbeat.org', 'www.thecha.org', 'blockclubchicago.org', 'blockclubchicago.org', 'www.wbez.org', 'www.eff.org', 'chi.streetsblog.org', 'wirepoints.org', 'massillonwhsaa.org']	3	['www.chicago.gov', 'www.chicago.gov', 'www.chicago.gov']	195	['chicagocrusader.com', 'chicagotribune.com', 'abc7chicago.com', 'www.chicagotribune.com', 'www.chicagobusiness.com', 'pic.twitter.com', 'chicago.suntimes.com', 'abc7chicago.com', 'news.wttw.com', 'chicago.suntimes.com', 'www.chicagotribune.com', 'www.foxnews.com', 'chicago.suntimes.com', 'www.nbcchicago.com', 'www.newyorker.com', 'twitter.com', 'www.nbcchicago.com', 'news.wttw.com', 'public.tabl…	57955526	Allow all users (no expiry set)	152054	2018-07-21	Chicagopol312	1102	5	2018-07-21	2018-07	2018
Kevin Stitt	https://en.wikipedia.org/wiki/Kevin_Stitt	119	0	0	[]	[]	0	17	['okpolicy.org', 'www.cherokeephoenix.org', 'ballotpedia.org', 'stateimpact.npr.org', 'oklahomawatch.org', 'www.prisonpolicy.org', 'reproductiverights.org', 'www.prisonpolicy.org', 'oklahomawatch.org', 'www.prisonpolicy.org', 'www.hcn.org', 'oklahomawatch.org', 'stateimpact.npr.org', 'www.npr.org', 'www.readfrontier.org', 'oklahomawatch.org', 'deathpenaltyinfo.org']	4	['www.governor.ok.gov', 'www.ok.gov', 'www.ok.gov', 'www.governor.ok.gov']	90	['thehill.com', 'thehill.com', 'www.cnn.com', 'www.armytimes.com', 'www.cnn.com', 'nondoc.com', 'www.bloomberg.com', 'www.tulsaworld.com', 'okcfox.com', 'oklahoman.com', 'www.nbcnews.com', 'www.bloomberg.com', 'apnews.com', 'www.fox23.com', 'www.koco.com', 'www.cnn.com', 'www.theokie.com', 'www.tulsaworld.com', 'www.tulsaworld.com', 'www.kxii.com', 'www.duncanbanner.com', 'www.businessinsider.com…	58766784	Allow all users (no expiry set)	92058	2018-10-16	Sparkie82	874	6	2018-10-16	2018-10	2018
In the Dark (podcast)	https://en.wikipedia.org/wiki/In_the_Dark_(podcast)	27	0	0	[]	[]	0	12	['www.mprnews.org', 'apmreports.org', 'www.apmreports.org', 'www.mprnews.org', 'www.apmreports.org', 'npr.org', 'www.apmreports.org', 'www.apmreports.org', 'apmreports.org', 'www.apmreports.org', 'www.mprnews.org', 'www.apmreports.org']	1	['courts.ms.gov']	14	['law.justia.com', 'vulture.com', 'open.spotify.com', 'academyofpodcasters.com', 'www.usatoday.com', 'www.esquire.com', 'peabodyawards.com', 'www.insideradio.com', 'peabodyawards.com', 'www.esquire.com', 'www.clarionledger.com', 'www.apmreports.com', 'www.iheart.com', 'www.startribune.com']	56290306	Allow all users (no expiry set)	35196	2018-01-13	Darrel M	79	0	2018-01-13	2018-01	2018
46th Parliament of Australia	https://en.wikipedia.org/wiki/46th_Parliament_of_Australia	20	0	0	[]	[]	0	1	['www.unitedaustraliaparty.org']	3	['www.aph.gov', 'www.pm.gov', 'gg.gov']	8	['www.afr.com', 'www.canberratimes.com', 'junkee.com', 'www.2gb.com', 'amp.theage.com', 'www.9news.com', 'theconversation.com', 'www.theleader.com']	57000682	Allow all users (no expiry set)	21821	2018-04-01	Champion	171	0	2018-04-01	2018-04	2018
Mayoralty of Sergey Sobyanin	https://en.wikipedia.org/wiki/Mayoralty_of_Sergey_Sobyanin	120	0	0	[]	[]	0	1	['www.svoboda.org']	0	[]	9	['www.reuters.com', 'www.themoscowtimes.com', 'www.themoscowtimes.com', 'www.themoscowtimes.com', 'www.tomtom.com', 'foreignpolicy.com', 'newsru.com', 'www.xinhuanet.com', 'navalny.com']	57929987	Allow all users (no expiry set)	70034	2018-07-18	Mr Savva	46	2	2018-07-18	2018-07	2018
Oriol Mitj√†	https://en.wikipedia.org/wiki/Oriol_Mitj%C3%A0	17	8	0.470588	['10.1016/s0140-6736(11)61624-3', '10.1056/nejmoa1408586', '10.1016/s0140-6736(12)62130-8', '10.1016/s2214-109x(20)30114-5', '10.1016/s2214-109x(15)00011-x', '10.1056/nejmoa2021801', '10.1016/s0140-6736(20)30753-4', '10.1056/nejmoa2021801', '10.1016/s0140-6736(18)30204-6', '10.1016/s0140-6736(11)61624-3', '22240407', '25693010', '23415015', '32199468', '26001576', '33289973', '32224297', '3328997…	[['lancet'], ['journal of medicine ', 'new england journal of medicine '], [' lancet '], ['the lancet global health '], [' lancet global health '], ['journal of medicine', ' new england journal of medicine'], ['the lancet '], ['the lancet ']]	8	2	['www.isglobal.org', 'www.fdacomin.org']	0	[]	2	['www.com', 'www.assai.com']	57847959	Allow all users (no expiry set)	13083	2018-07-07	Amadalvarez	109	0	2018-07-07	2018-07	2018
Candidates Tournament 2020‚Äì2021	https://en.wikipedia.org/wiki/Candidates_Tournament_2020%E2%80%932021	38	0	0	[]	[]	0	0	[]	0	[]	35	['twitter.com', 'theweekinchess.com', 'chess.com', 'twitter.com', 'www.fide.com', 'theweekinchess.com', 'old.fide.com', 'www.fide.com', 'www.fide.com', 'handbook.fide.com', 'fide.com', 'chess.com', 'www.fide.com', 'twitter.com', 'en.chessbase.com', 'www.fide.com', 'www.instagram.com', 'chess.com', 'ratings.fide.com', 'en.chessbase.com', 'www.fide.com', 'www.fide.com', 'www.fide.com', 'en.chessbas…	60795985	Allow all users (no expiry set)	38711	2019-05-18	Chessrat	793	2	2019-05-18	2019-05	2019
Odyssey of the Seas	https://en.wikipedia.org/wiki/Odyssey_of_the_Seas	18	0	0	[]	[]	0	0	[]	0	[]	16	['www.royalcaribbeanpresscenter.com', 'www.royalcaribbeanblog.com', 'www.royalcaribbeanblog.com', 'creative.rccl.com', 'sustainability.rclcorporate.com', 'www.cruisecritic.com', 'openjaw.com', 'worldmaritimenews.com', 'www.royalcaribbeanpresscenter.com', 'www.royalcaribbeanblog.com', 'www.cruisemapper.com', 'www.royalcaribbeanblog.com', 'worldmaritimenews.com', 'www.foxbusiness.com', 'www.royalca…	59832262	Allow all users (no expiry set)	8866	2019-02-01	Adam850	38	0	2019-02-01	2019-02	2019
Sacha Lord	https://en.wikipedia.org/wiki/Sacha_Lord	28	0	0	[]	[]	0	1	['www.joshwilson.org']	0	[]	9	['www.nme.com', 'squaremile.com', 'ilovemanchester.com', 'www.enforbusiness.com', 'squaremile.com', 'www.vice.com', 'pretty52.com', 'djmag.com', 'www.bbc.com']	61936617	Allow all users (no expiry set)	18942	2019-10-01	Luke247351	105	2	2019-10-01	2019-10	2019
Costa Smeralda (ship)	https://en.wikipedia.org/wiki/Costa_Smeralda_(ship)	37	0	0	[]	[]	0	0	[]	0	[]	27	['www.meretmarine.com', 'www.cruiseindustrynews.com', 'worldmaritimenews.com', 'www.seatrade-cruise.com', 'www.cruiseindustrynews.com', 'www.seatrade-cruise.com', 'www.maritime-executive.com', 'www.cruisetotravel.com', 'www.motorship.com', 'www.travelagentcentral.com', 'www.costacruise.com', 'www.seatrade-cruise.com', 'www.cruiseindustrynews.com', 'www.cruiseindustrynews.com', 'worldmaritimenews.…	60496938	Allow all users (no expiry set)	17000	2019-04-14	SamHolt6	95	0	2019-04-14	2019-04	2019
2019‚Äì20 PGA Tour	https://en.wikipedia.org/wiki/2019%E2%80%9320_PGA_Tour	21	0	0	[]	[]	0	0	[]	0	[]	20	['www.espn.com', 'www.pgatour.com', 'www.pgatour.com', 'www.pgatour.com', 'www.golfdigest.com', 'www.pgatour.com', 'www.pgatour.com', 'www.golfdigest.com', 'www.golfdigest.com', 'www.golfchannel.com', 'www.espn.com', 'www.espn.com', 'www.cnbc.com', 'www.pgatour.com', 'www.espn.com', 'www.pgatour.com', 'www.pgatour.com', 'edition.cnn.com', 'www.espn.com', 'www.pgatour.com']	60979231	Allow all users (no expiry set)	59512	2019-06-07	Phinumu	623	6	2019-06-07	2019-06	2019
National Health Commission	https://en.wikipedia.org/wiki/National_Health_Commission	6	0	0	[]	[]	0	0	[]	0	[]	5	['www.xinhuanet.com', 'www.9news.com', 'www.xinhuanet.com', 'news.ifeng.com', 'www.chinadaily.com']	60041516	Allow all users (no expiry set)	8070	2019-02-22	Huangdan2060	84	1	2019-02-22	2019-02	2019
Devi Sridhar	https://en.wikipedia.org/wiki/Devi_Sridhar	82	13	0.158537	[None, '10.1016/s0140-6736(20)30667-x', '10.1377/hlthaff.2017.0913', '10.1136/bmj.i2666', '10.1016/s0140-6736(20)32007-9', '10.1377/hlthaff.2017.0913', '10.1016/s0140-6736(20)32031-6', '10.1136/bmj.g3841', '10.1016/s0140-6736(09)61350-7', '10.1136/bmj.g3841', '10.1016/s0140-6736(20)32153-x', '10.1136/bmj.j1490', '10.1016/s0140-6736(20)32031-6', '10.1016/s0140-6736(15)00946-0', '10.12688/wellcomeo…	[['the lancet'], ['health affairs'], ['bmj'], ['the lancet'], ['the lancet'], ['bmj'], ['the lancet'], ['the lancet'], ['bmj '], ['the lancet'], ['wellcome open research'], [' bmj']]	12	11	['www.savethechildren.org', 'royalsociety.org', 'wellcomeopenresearch.org', 'www.chathamhouse.org', 'www.worldcat.org', 'globalhealthgovernance.org', 'www.rse.org', 'saltiresociety.org', 'www.savethechildren.org', 'royalsociety.org', 'www.saltiresociety.org']	5	['www.gov', 'find-and-update.company-information.service.gov', 'www.gov', 'www.gov', 'www.gov']	21	['www.nytimes.com', 'hayfestival.com', 'www.nytimes.com', 'www.foreignaffairs.com', 'www.nytimes.com', 'www.scotsman.com', 'theherald.newspaperdirect.com', 'www.heraldscotland.com', 'www.newscientist.com', 'www.newstatesman.com', 'theherald.newspaperdirect.com', 'johnsnowmemo.com', 'www.nytimes.com', 'www.scotsman.com', 'www.bmj.com', 'www.heraldscotland.com', 'www.scotsman.com', 'www.sun-sentine…	61386596	Allow all users (no expiry set)	49614	2019-07-28	Jesswade88	426	0	2019-07-28	2019-07	2019
Sara Shakeel	https://en.wikipedia.org/wiki/Sara_Shakeel	25	0	0	[]	[]	0	0	[]	0	[]	20	['www.dezeen.com', 'www.designboom.com', 'hypebeast.com', 'www.thisiscolossal.com', 'www.thisisglamorous.com', 'www.thisisglamorous.com', 'www.crystals-from-swarovski.com', 'mr-mag.com', 'medium.com', 'www.instagram.com', 'londonist.com', 'www.iowastatedaily.com', 'www.cosmopolitan.com', 'www.youtube.com', 'www.graziame.com', 'www.harpersbazaar.com', 'www.crystals-from-swarovski.com', 'www.elleca…	62112889	Allow all users (no expiry set)	11606	2019-10-20	Terasaface	41	0	2019-10-20	2019-10	2019
Led By Donkeys	https://en.wikipedia.org/wiki/Led_By_Donkeys	119	0	0	[]	[]	0	1	['www.npr.org']	0	[]	48	['www.nytimes.com', 'www.indy100.com', 'www.thedrum.com', 'www.rollingstone.com', 'uk.news.yahoo.com', 'www.indy100.com', 'www.indy100.com', 'www.indy100.com', 'www.reuters.com', 'www.ft.com', 'www.washingtonpost.com', 'www.cbsnews.com', 'www.nytimes.com', 'www.indy100.com', 'www.heraldscotland.com', 'www.indy100.com', 'www.indy100.com', 'www.themercury.com', 'www.nbcnewyork.com', 'www.indy100.co…	60352682	Allow all users (no expiry set)	90626	2019-03-28	The Anome	579	1	2019-03-28	2019-03	2019
Fake news in India	https://en.wikipedia.org/wiki/Fake_news_in_India	99	3	0.030303	['10.1080/21670811.2017.1360143', '10.1017/s0003055421000459', '10.1007/978-3-030-62696-9', None, None, None, None, None, None]	[['digital journalism'], ['american political science review']]	2	9	['cis-india.org', 'www.weforum.org', 'www.lowyinstitute.org', 'www.orfonline.org', 'www.hrw.org', 'www.poynter.org', 'blog.wan-ifra.org', 'spcommreports.ohchr.org', 'www.icfj.org']	0	[]	54	['www.firstpost.com', 'www.trtworld.com', 'www.newindianexpress.com', 'www.outlookindia.com', 'zeenews.india.com', 'economictimes.indiatimes.com', 'www.aljazeera.com', 'books.google.com', 'www.ndtv.com', 'www.newslaundry.com', 'www.bbc.com', 'www.outlookindia.com', 'www.wired.com', 'economictimes.indiatimes.com', 'economictimes.indiatimes.com', 'economictimes.indiatimes.com', 'm.timesofindia.com'…	59578281	Require autoconfirmed or confirmed access (no expiry set)	50448	2019-01-05	Jarble	410	2	2019-01-05	2019-01	2019
2020 in politics and government	https://en.wikipedia.org/wiki/2020_in_politics_and_government	370	0	0	[]	[]	0	10	['www.commondreams.org', 'sdg.iisd.org', 'news.un.org', 'undocs.org', 'www.commondreams.org', 'undocs.org', 'phys.org', 'www.ndi.org', 'globalvoices.org', 'www.commondreams.org']	2	['blogs.loc.gov', 'blogs.loc.gov']	316	['www.msn.com', 'apnews.com', 'www.msn.com', 'www.timesofisrael.com', 'news.yahoo.com', 'www.nbcnews.com', 'www.nytimes.com', 'www.reuters.com', 'www.bbc.com', 'www.aljazeera.com', 'www.cbsnews.com', 'www.bbc.com', 'www.dw.com', 'edition.cnn.com', 'edition.cnn.com', 'publimetro.com', 'www.yahoo.com', 'news.yahoo.com', 'apnews.com', 'www.bbc.com', 'abcnews.go.com', 'aljazeera.com', 'www.foxnews.co…	61793562	Allow all users (no expiry set)	156884	2019-09-16	Sm8900	616	14	2019-09-16	2019-09	2019
EvergreenHealth	https://en.wikipedia.org/wiki/EvergreenHealth	47	0	0	[]	[]	0	1	['www.kuow.org']	1	['portal.sao.wa.gov']	20	['www.heraldnet.com', 'www.heraldnet.com', 'www.bothell-reporter.com', 'www.bizjournals.com', 'www.seattletimes.com', 'www.evergreenhealth.com', 'www.bizjournals.com', 'www.evergreenhealth.com', 'www.evergreenhealth.com', 'www.seattletimes.com', 'www.evergreenhealth.com', 'www.seattletimes.com', 'www.washingtonpost.com', 'www.evergreenhealthmonroe.com', 'community.seattletimes.nwsource.com', 'www…	61929576	Allow all users (no expiry set)	20532	2019-10-01	SounderBruce	46	0	2019-10-01	2019-10	2019
2019‚Äì20 Super 6	https://en.wikipedia.org/wiki/2019%E2%80%9320_Super_6	19	0	0	[]	[]	0	1	['www.scottishrugby.org']	0	[]	2	['www.theoffsideline.com', 'www.theoffsideline.com']	62274092	Allow all users (no expiry set)	34448	2019-11-06	Aedis1	311	2	2019-11-06	2019-11	2019
Sandeep Ranade	https://en.wikipedia.org/wiki/Sandeep_Ranade	16	0	0	[]	[]	0	0	[]	0	[]	13	['www.lokvani.com', 'developer.apple.com', 'indianexpress.com', 'www.youtube.com', 'techcrunch.com', 'www.thehindu.com', 'maharashtratimes.indiatimes.com', 'www.asianage.com', 'www.thehindu.com', 'www.lokmat.com', 'gadgets.ndtv.com', 'www.deccanchronicle.com', 'www.esakal.com']	60982797	Allow all users (no expiry set)	11062	2019-06-07	Karanderao	53	0	2019-06-07	2019-06	2019
2019‚Äì20 Bangladesh Women's Football League	https://en.wikipedia.org/wiki/2019%E2%80%9320_Bangladesh_Women%27s_Football_League	11	0	0	[]	[]	0	0	[]	0	[]	8	['www.banglatribune.com', 'bdnews24.com', 'www.dhakatribune.com', 'www.dhakatribune.com', 'unb.com', 'www.observerbd.com', 'thebangladeshtoday.com', 'www.dhakatribune.com']	62671845	Allow all users (no expiry set)	13873	2019-12-26	SR Alamgir Khan	476	0	2019-12-26	2019-12	2019
2019‚Äì20 Bangladesh Premier League (football)	https://en.wikipedia.org/wiki/2019%E2%80%9320_Bangladesh_Premier_League_(football)	13	0	0	[]	[]	0	0	[]	0	[]	5	['daily-sun.com', 'www.dhakatribune.com', 'www.dhakatribune.com', 'www.dhakatribune.com', 'www.dhakatribune.com']	60778341	Allow all users (no expiry set)	33857	2019-05-16	Saiful Islam Jitu	488	0	2019-05-16	2019-05	2019
2019‚Äì20 Cymru Premier	https://en.wikipedia.org/wiki/2019%E2%80%9320_Cymru_Premier	10	0	0	[]	[]	0	1	['clwbpeldroed.org']	0	[]	2	['soccerway.com', 'www.bbc.com']	61305651	Allow all users (no expiry set)	21721	2019-07-18	Cageyfella	174	0	2019-07-18	2019-07	2019
2020 AFL Women's season	https://en.wikipedia.org/wiki/2020_AFL_Women%27s_season	44	0	0	[]	[]	0	0	[]	0	[]	30	['www.perthnow.com', 'www.goldcoastfc.com', 'www.foxsports.com', 'www.nmfc.com', 'www.geelongadvertiser.com', 'www.afl.com', 'www.richmondfc.com', 'www.aflcoaches.com', 'www.theage.com', 'www.afc.com', 'www.theage.com', 'www.heraldsun.com', 'www.collingwoodfc.com', 'thewest.com', 'www.gwsgiants.com', 'www.theage.com', 'www.foxsports.com', 'www.heraldsun.com', 'australianfootball.com', 'www.gwsgia…	61877188	Allow all users (no expiry set)	56412	2019-09-25	Avatar5991	427	0	2019-09-25	2019-09	2019
2019‚Äì20 LKL season	https://en.wikipedia.org/wiki/2019%E2%80%9320_LKL_season	5	0	0	[]	[]	0	0	[]	0	[]	0	[]	61590684	Allow all users (no expiry set)	14521	2019-08-23	Asturkian	106	1	2019-08-23	2019-08	2019
2020 in United States politics and government	https://en.wikipedia.org/wiki/2020_in_United_States_politics_and_government	641	0	0	[]	[]	0	32	['www.commondreams.org', 'npr.org', 'www.commondreams.org', 'www.commondreams.org', 'www.itsuptous.org', 'www.propublica.org', 'www.commondreams.org', 'www.edweek.org', 'ballotpedia.org', 'www.commondreams.org', 'www.commondreams.org', 'www.commondreams.org', 'www.commondreams.org', 'www.commondreams.org', 'www.commondreams.org', 'ucsusa.org', 'www.mediamatters.org', 'phys.org', 'www.commondreams…	6	['covid.cdc.gov', 'whitehouse.gov', 'spa.gov', 'www.fema.gov', 'ustr.gov', 'www.cdc.gov']	581	['www.msn.com', 'msn.com', 'www.businessinsider.com', 'thehill.com', 'fortune.com', 'www.politico.com', 'apnews.com', 'thehill.com', 'news.yahoo.com', 'www.politico.com', 'msn.com', 'thehill.com', 'yahoo.com', 'news.yahoo.com', 'msn.com', 'thehill.com', 'thehill.com', 'www.nytimes.com', 'www.bbc.com', 'www.politico.com', 'www.aljazeera.com', 'abcnews.go.com', 'news.yahoo.com', 'apnews.com', 'apne…	62597714	Allow all users (no expiry set)	295755	2019-12-16	Sm8900	756	6	2019-12-16	2019-12	2019
2019‚Äì20 Persian Gulf Pro League	https://en.wikipedia.org/wiki/2019%E2%80%9320_Persian_Gulf_Pro_League	12	0	0	[]	[]	0	0	[]	0	[]	10	['www.varzesh3.com', 'www.varzesh3.com', 'www.tasnimnews.com', 'www.varzesh3.com', 'www.varzesh3.com', 'www.tasnimnews.com', 'soccerway.com', 'www.varzesh3.com', 'iranpress.com', 'www.varzesh3.com']	60787217	Allow all users (no expiry set)	51681	2019-05-17	Bmw33ms	1524	1	2019-05-17	2019-05	2019
2020 NCAA Division I softball season	https://en.wikipedia.org/wiki/2020_NCAA_Division_I_softball_season	11	0	0	[]	[]	0	4	['nfca.org', 'nfca.org', 'teamusa.org', 'www.ncaa.org']	0	[]	7	['d1softball.com', 'softballamerica.com', 'gophersports.com', 'calbears.com', 'www.ncaa.com', 'flosoftball.com', 'espn.com']	62575678	Allow all users (no expiry set)	18427	2019-12-13	Eibln	45	0	2019-12-13	2019-12	2019
2019‚Äì20 Glasgow Warriors season	https://en.wikipedia.org/wiki/2019%E2%80%9320_Glasgow_Warriors_season	66	0	0	[]	[]	0	46	['glasgowwarriors.org', 'www.glasgowwarriors.org', 'glasgowwarriors.org', 'www.glasgowwarriors.org', 'www.glasgowwarriors.org', 'www.glasgowwarriors.org', 'www.glasgowwarriors.org', 'www.glasgowwarriors.org', 'glasgowwarriors.org', 'www.glasgowwarriors.org', 'www.scottishrugby.org', 'www.glasgowwarriors.org', 'www.glasgowwarriors.org', 'www.glasgowwarriors.org', 'www.glasgowwarriors.org', 'www.gl…	0	[]	23	['djcoilrugby.com', 'glasgowwarriors.com', 'glasgowwarriors.com', 'glasgowwarriors.com', 'www.heraldscotland.com', 'glasgowwarriors.com', 'glasgowwarriors.com', 'theoffsideline.com', 'www.theoffsideline.com', 'www.theoffsideline.com', 'www.heraldscotland.com', 'glasgowwarriors.com', 'glasgowwarriors.com', 'www.theoffsideline.com', 'glasgowwarriors.com', 'glasgowwarriors.com', 'scrummagazine.com',…	59794873	Allow all users (no expiry set)	71411	2019-01-28	Aedis1	336	0	2019-01-28	2019-01	2019
Coronavirus (film)	https://en.wikipedia.org/wiki/Coronavirus_(film)	6	0	0	[]	[]	0	0	[]	0	[]	6	['www.sakshi.com', 'timesofindia.indiatimes.com', 'www.newindianexpress.com', 'www.123telugu.com', 'www.behindwoods.com', 'telanganatoday.com']	64076018	Allow all users (no expiry set)	4046	2020-05-26	Varmapak	86	8	2020-05-26	2020-05	2020
Coronavirus diseases	https://en.wikipedia.org/wiki/Coronavirus_diseases	39	29	0.74359	['10.1093/jnci/20.5.879', '10.1126/science.1165557', '10.1038/220650b0', '10.1084/jem.90.3.181', '10.1128/jvi.03273-12', None, '10.2174/1874357901004010076', '10.1038/220650b0', '10.1016/j.tim.2016.09.001', 'abs/10.2753/clg0009-4609360412', '10.1073/pnas.58.6.2268', '10.1016/j.virusres.2016.05.030', '10.33493/scivis.20.01.04', '10.2478/jvetres-2019-0064', '10.1128/jvi.06540-11', None, '10.2307/15…	[['journal of the national cancer institute', 'jnci'], ['[[science '], ['[[nature journal'], ['journal of experimental medicine', 'the journal of experimental medicine'], ['journal of virology', 'journal of virology'], ['journal of the american veterinary medical association', 'journal of the american veterinary medical association'], ['the open virology journal'], ['trends in microbiology'], ['c…	27	2	['talk.ictvonline.org', 'www.fpm.org']	1	['www.cdc.gov']	2	['dictionary.com', 'www.bbc.com']	62883290	Allow all users (no expiry set)	23775	2020-01-21	67.70.33.184	337	0	2020-01-21	2020-01	2020
Kissing the Coronavirus	https://en.wikipedia.org/wiki/Kissing_the_Coronavirus	8	0	0	[]	[]	0	0	[]	0	[]	7	['www.cbr.com', 'www.vice.com', 'www.scarymommy.com', 'www.dailydot.com', 'www.fox10phoenix.com', 'www.news18.com', 'nypost.com']	65560459	Allow all users (no expiry set)	4400	2020-10-12	Abishe	33	0	2020-10-12	2020-10	2020
Coronavirus, Explained	https://en.wikipedia.org/wiki/Coronavirus,_Explained	4	0	0	[]	[]	0	0	[]	0	[]	4	['decider.com', 'open.spotify.com', 'hollywoodreporter.com', 'www.thefutoncritic.com']	63767618	Allow all users (no expiry set)	5884	2020-04-25	Jayab314	60	0	2020-04-25	2020-04	2020
History of coronavirus	https://en.wikipedia.org/wiki/History_of_coronavirus	131	112	0.854962	['10.1093/jnci/20.5.879', '10.1016/j.virusres.2016.05.030', '10.1038/220650b0', '10.1007/s15010-020-01401-y', '10.2478/jvetres-2019-0064', '10.3181/00379727-100-24810', '10.1126/science.1085953', '10.1128/jvi.03273-12', '10.1159/000160248', None, None, '10.1056/nejmoa1211721', '10.1126/science.1118391', '10.1056/nejmoa030781', '10.1007/bf01242962', None, '10.3390/v11020174', '10.1099/0022-1317-1-…	[['journal of the national cancer institute ', ' journal of the national cancer institute '], ['virus research'], ['nature'], ['infection'], ['journal of veterinary research', 'journal of veterinary research'], ['experimental biology and medicine'], ['science'], ['journal of virology', 'journal of virology'], [' schweizerische zeitschrift f√ºr pathologie und bakteriologie '], ['zhonghua liu xing …	111	11	['talk.ictvonline.org', 'talk.ictvonline.org', 'talk.ictvonline.org', 'talk.ictvonline.org', 'talk.ictvonline.org', 'talk.ictvonline.org', 'talk.ictvonline.org', 'talk.ictvonline.org', 'talk.ictvonline.org', 'talk.ictvonline.org', 'talk.ictvonline.org']	0	[]	2	['books.google.com', 'eurekamag.com']	64799220	Allow all users (no expiry set)	82339	2020-08-10	Chhandama	144	0	2020-08-10	2020-08	2020
Coronavirus breathalyzer	https://en.wikipedia.org/wiki/Coronavirus_breathalyzer	40	1	0.025	['10.1101/2021.02.14.21251712', None, None]	[]	0	3	['eurekalert.org', 'www.science.org', 'www.china.org']	2	['clinicaltrials.gov', 'www.fda.gov']	16	['www.digitaljournal.com', '7news.com', 'www.businessinsider.com', 'scienceblog.com', 'www.prnewswire.com', 'healthcare-in-europe.com', 'www.nytimes.com', 'www.health24.com', 'www.jpost.com', 'jewishbusinessnews.com', 'www.the-scientist.com', 'www.cnbc.com', 'polanddaily.com', 'www.bbc.com', 'www.calcalistech.com', 'www.hospimedica.com']	64415092	Allow all users (no expiry set)	24074	2020-06-29	Swmmng	197	2	2020-06-29	2020-06	2020
Coronavirus Act 2020	https://en.wikipedia.org/wiki/Coronavirus_Act_2020	39	0	0	[]	[]	0	2	['www.libertyhumanrights.org', 'www.disabilityrightsuk.org']	11	['www.gov', 'www.gov', 'www.legislation.gov', 'assets.publishing.service.gov', 'www.gov', 'legislation.gov', 'www.gov', 'www.gov', 'www.gov', 'www.legislation.gov', 'www.legislation.gov']	4	['www.politicshome.com', 'news.sky.com', 'www.heraldscotland.com', 'www.politicshome.com']	63407978	Allow all users (no expiry set)	24570	2020-03-18	Lopifalko	224	4	2020-03-18	2020-03	2020
Rat coronavirus	https://en.wikipedia.org/wiki/Rat_coronavirus	5	3	0.6	['10.1099/vir.0.014282-0', '10.1128/cdli.7.4.568-573.2000', '19741068', '10882653', '2887555', '95915', 'ncbi']	[['j gen virol'], ['clinical and diagnostic laboratory immunology'], 'ncbi']	3	1	['www.nfrs.org']	0	[]	0	[]	62906239	Allow all users (no expiry set)	3359	2020-01-23	Awkwafaba	18	0	2020-01-23	2020-01	2020
Ferret coronavirus	https://en.wikipedia.org/wiki/Ferret_coronavirus	6	3	0.5	['10.1016/j.cvex.2010.05.010', '10.3201/eid2309.160215', '20682435', '28820366', '7110453', '5572892', 'ncbi']	[[' veterinary clinics of north america'], [' emerging infectious diseases'], 'ncbi']	3	0	[]	0	[]	3	['www.petmd.com', 'avianandanimal.com', 'sawneeanimalclinic.com']	63535022	Allow all users (no expiry set)	3140	2020-04-01	EricABCAT	32	0	2020-04-01	2020-04	2020
White House Coronavirus Task Force	https://en.wikipedia.org/wiki/White_House_Coronavirus_Task_Force	38	2	0.0526316	['10.1126/science.abc7056', '10.1056/nejmoa2001191', None, '32004427', None, '7092802']	[['n. engl. j. med.']]	1	2	['www.npr.org', 'www.sciencemag.org']	9	['whitehouse.gov', 'whitehouse.gov', 'www.state.gov', 'whitehouse.gov', 'whitehouse.gov', 'whitehouse.gov', 'whitehouse.gov', 'whitehouse.gov', 'www.state.gov']	24	['www.politico.com', 'www.bloomberg.com', 'www.nytimes.com', 'thehill.com', 'www.politico.com', 'www.cnn.com', 'www.ft.com', 'www.nytimes.com', 'www.usatoday.com', 'thehill.com', 'www.wsj.com', 'thehill.com', 'www.nbcnews.com', 'www.washingtonpost.com', 'www.usnews.com', 'www.cnn.com', 'www.nbcnews.com', 'www.cnn.com', 'www.nytimes.com', 'www.cnn.com', 'www.cnbc.com', 'abc11.com', 'www.politico.c…	63382568	Allow all users (no expiry set)	36708	2020-03-15	SandyGeorgia	419	1	2020-03-15	2020-03	2020
Coronavirus Australia	https://en.wikipedia.org/wiki/Coronavirus_Australia	23	0	0	[]	[]	0	1	['upload.wikimedia.org']	5	['www.tenders.gov', 'www.tenders.gov', 'au.gov', 'covid-form.service.gov', 'www.dta.gov']	12	['i.imgur.com', 'www.cmo.com', 'play.google.com', 'www.innovationaus.com', 'www.crn.com', 'www.innovationaus.com', 'itbrief.com', 'twitter.com', 'www.innovationaus.com', 'apps.apple.com', 'www.smh.com', 'kinsta.com']	63611718	Allow all users (no expiry set)	10729	2020-04-09	Bravetheif	74	0	2020-04-09	2020-04	2020
Coronavirus Tech Handbook	https://en.wikipedia.org/wiki/Coronavirus_Tech_Handbook	7	0	0	[]	[]	0	0	[]	0	[]	5	['www.irishtimes.com', 'coronavirustechhandbook.com', 'www.vice.com', 'gizmodo.com', 'coronavirustechhandbook.com']	63431821	Allow all users (no expiry set)	4453	2020-03-21	Victorgrigas	38	0	2020-03-21	2020-03	2020
Coronavirus 5‚Ä≤ UTR	https://en.wikipedia.org/wiki/Coronavirus_5%E2%80%B2_UTR	5	5	1	['10.4161/rna.8.2.14991', '10.1080/15476286.2020.1814556', '10.1016/j.virusres.2014.10.001', '10.1016/j.virol.2019.08.031', '10.1016/j.virol.2017.11.025', '21378501', '32965173', '25307890', '31505321', '29223446', '3230552', '7544965', '7114417', '7112113', '7112051']	[['rna biology'], ['rna biology'], ['virus research'], ['virology'], ['virology']]	5	0	[]	0	[]	0	[]	63685275	Allow all users (no expiry set)	7318	2020-04-17	Antonipetrov	25	0	2020-04-17	2020-04	2020
United States House Select Oversight Subcommittee on the Coronavirus Crisis	https://en.wikipedia.org/wiki/United_States_House_Select_Oversight_Subcommittee_on_the_Coronavirus_Crisis	8	0	0	[]	[]	0	1	['www.c-span.org']	2	['www.congress.gov', 'www.congress.gov']	5	['www.washingtonpost.com', 'thehill.com', 'www.cnn.com', 'www.axios.com', 'www.bloomberg.com']	63546412	Allow all users (no expiry set)	5763	2020-04-02	Neutrality	62	3	2020-04-02	2020-04	2020
Coronavirus Preparedness and Response Supplemental Appropriations Act, 2020	https://en.wikipedia.org/wiki/Coronavirus_Preparedness_and_Response_Supplemental_Appropriations_Act,_2020	25	0	0	[]	[]	0	3	['www.npr.org', 'www.aha.org', 'www.ama-assn.org']	4	['congress.gov', 'www.senate.gov', 'whitehouse.gov', 'clerk.house.gov']	18	['www.nytimes.com', 'www.politico.com', 'www.cnbc.com', 'www.foxnews.com', 'www.cnn.com', 'www.washingtonpost.com', 'www.usatoday.com', 'www.nbcnews.com', 'www.cbsnews.com', 'www.nbcnews.com', 'www.msn.com', 'www.politico.com', 'www.cnbc.com', 'thehill.com', 'www.wsj.com', 'www.cbsnews.com', 'www.uschamber.com', 'time.com']	63293320	Allow all users (no expiry set)	21452	2020-03-05	JEN9841	106	0	2020-03-05	2020-03	2020
Hedgehog coronavirus 1	https://en.wikipedia.org/wiki/Hedgehog_coronavirus_1	1	1	1	['10.1128/jvi.01600-13', '24131722', '3911734']	[['journal of virology', '[[journal of virology']]	1	0	[]	0	[]	0	[]	62816647	Allow all users (no expiry set)	1588	2020-01-13	Bondegezou	15	0	2020-01-13	2020-01	2020
The Health Protection (Coronavirus, Restrictions) (England) Regulations 2020	https://en.wikipedia.org/wiki/The_Health_Protection_(Coronavirus,_Restrictions)_(England)_Regulations_2020	32	0	0	[]	[]	0	4	['www.instituteforgovernment.org', 'www.aier.org', 'bailii.org', 'bailii.org']	16	['www.gov', 'www.legislation.gov', 'legislation.gov', 'www.gov', 'legislation.gov', 'legislation.gov', 'www.gov', 'legislation.gov', 'legislation.gov', 'www.legislation.gov', 'www.legislation.gov', 'www.legislation.gov', 'legislation.gov', 'www.gov', 'www.gov', 'www.gov']	7	['www.bbc.com', 'static.crowdjustice.com', 'www.bbc.com', 'davidallengreen.com', 'news.sky.com', 'davidallengreen.com', 'www.bbc.com']	63484484	Allow all users (no expiry set)	50012	2020-03-26	Pigsonthewing	219	0	2020-03-26	2020-03	2020
Canberra Coronavirus Field Hospital	https://en.wikipedia.org/wiki/Canberra_Coronavirus_Field_Hospital	18	0	0	[]	[]	0	0	[]	2	['www.covid19.act.gov', 'www.covid19.act.gov']	14	['www.canberratimes.com', 'the-riotact.com', 'canberraweekly.com', 'www.facebook.com', 'the-riotact.com', 'www.canberratimes.com', 'www.facebook.com', 'www.canberratimes.com', 'www.msn.com', 'www.canberratimes.com', 'canberraweekly.com', 'www.canberratimes.com', 'www.canberratimes.com', 'www.aspenmedical.com']	63627364	Allow all users (no expiry set)	9163	2020-04-11	Bravetheif	47	0	2020-04-11	2020-04	2020
Seattle Coronavirus Assessment Network	https://en.wikipedia.org/wiki/Seattle_Coronavirus_Assessment_Network	7	2	0.285714	['10.1093/ofid/ofz415.2504', '10.1056/nejmc2008646', None, '32356944', '6809800', '7206929']	[['open forum infectious diseases'], ['journal of medicine', 'new england journal of medicine']]	2	1	['scanpublichealth.org']	0	[]	4	['www.nytimes.com', 'www.seattletimes.com', 'www.nytimes.com', 'publichealthinsider.com']	64017094	Allow all users (no expiry set)	6118	2020-05-20	Yul B. Allwright	33	0	2020-05-20	2020-05	2020
Coronavirus Alleviation Program	https://en.wikipedia.org/wiki/Coronavirus_Alleviation_Program	15	0	0	[]	[]	0	0	[]	1	['presidency.gov']	14	['www.graphic.com', 'www.ghanaiantimes.com', 'myjoyonline.com', 'www.businessghana.com', 'www.ghanaweb.com', 'www.ghanaweb.com', 'www.ghanaweb.com', 'www.ghanaweb.com', 'allafrica.com', 'investinafrica.com', 'www.msn.com', 'www.graphic.com', 'www.ghanaweb.com', 'www.ghanaweb.com']	65093951	Allow all users (no expiry set)	6153	2020-08-27	DaSupremo	20	0	2020-08-27	2020-08	2020
Coronavirus 3‚Ä≤ UTR	https://en.wikipedia.org/wiki/Coronavirus_3%E2%80%B2_UTR	2	2	1	['10.1016/bs.aivir.2016.08.007', '10.1016/j.virusres.2015.02.025', '27712622', '25736566', '7112319', '4476908']	[['advances in virus research'], ['virus research']]	2	0	[]	0	[]	0	[]	63685440	Allow all users (no expiry set)	5307	2020-04-17	Antonipetrov	18	0	2020-04-17	2020-04	2020
The Health Protection (Coronavirus) Regulations 2020	https://en.wikipedia.org/wiki/The_Health_Protection_(Coronavirus)_Regulations_2020	3	0	0	[]	[]	0	0	[]	2	['legislation.gov', 'legislation.gov']	0	[]	63274946	Allow all users (no expiry set)	3787	2020-03-03	Whispyhistory	62	0	2020-03-03	2020-03	2020
Families First Coronavirus Response Act	https://en.wikipedia.org/wiki/Families_First_Coronavirus_Response_Act	37	0	0	[]	[]	0	1	['www.kff.org']	12	['www.dol.gov', 'www.fns.usda.gov', 'www.dol.gov', 'www.congress.gov', 'www.congress.gov', 'www.speaker.gov', 'www.congress.gov', 'www.congress.gov', 'www.dol.gov', 'clerk.house.gov', 'www.congress.gov', 'waysandmeans.house.gov']	22	['www.jacksonlewis.com', 'www.dbllawyers.com', 'www.nbcnews.com', 'www.cozen.com', 'www.mintz.com', 'www.cnbc.com', 'www.politico.com', 'www.cnn.com', 'www.usatoday.com', 'abcnews.go.com', 'twitter.com', 'www.bakerlaw.com', 'www.walterhav.com', 'msn.com', 'www.foley.com', 'twitter.com', 'twitter.com', 'www.cnbc.com', 'twitter.com', 'thehill.com', 'www.sgrlaw.com', 'www.venable.com']	63367704	Allow all users (no expiry set)	33386	2020-03-14	JEN9841	121	0	2020-03-14	2020-03	2020
The Health Protection (Coronavirus, Restrictions) (No. 2) (England) Regulations 2020	https://en.wikipedia.org/wiki/The_Health_Protection_(Coronavirus,_Restrictions)_(No._2)_(England)_Regulations_2020	31	0	0	[]	[]	0	0	[]	25	['legislation.gov', 'www.gov', 'legislation.gov', 'legislation.gov', 'www.gov', 'legislation.gov', 'legislation.gov', 'legislation.gov', 'legislation.gov', 'www.gov', 'legislation.gov', 'legislation.gov', 'www.gov', 'www.gov', 'www.gov', 'legislation.gov', 'www.gov', 'legislation.gov', 'legislation.gov', 'legislation.gov', 'legislation.gov', 'www.gov', 'legislation.gov', 'legislation.gov', 'legis…	4	['news.sky.com', 'www.bbc.com', 'www.bbc.com', 'www.bbc.com']	64459181	Allow all users (no expiry set)	59907	2020-07-04	MichaelMaggs	201	0	2020-07-04	2020-07	2020
Alphacoronavirus 1	https://en.wikipedia.org/wiki/Alphacoronavirus_1	10	8	0.8	['10.1177/030098586800500112', '10.1007/bf01310494', '10.1007/978-1-4939-2438-7_1', None, '10.1016/0168-1702(87)90008-6', None, None, '10.1177/030098586600300309', None, '1706593', '25720466', '14290945', '2829461', '4377955', '21020443', '5958991', None, '7086586', '4369385', '1494364', '7134191', None, None, None]	[['pathologia veterinaria'], ['archives of virology'], ['journal of comparative medicine and veterinary science', 'canadian journal of comparative medicine and veterinary science'], ['virus research'], ['proceedings'], ['journal of the american veterinary medical association', 'journal of the american veterinary medical association'], ['pathologia veterinaria']]	7	2	['talk.ictvonline.org', 'talk.ictvonline.org']	0	[]	0	[]	65004481	Allow all users (no expiry set)	6782	2020-08-20	Chhandama	24	0	2020-08-20	2020-08	2020
Coronavirus (Scotland) Act 2020	https://en.wikipedia.org/wiki/Coronavirus_(Scotland)_Act_2020	4	0	0	[]	[]	0	0	[]	0	[]	2	['www.scottishlegal.com', 'www.bbc.com']	63603502	Allow all users (no expiry set)	4428	2020-04-08	Eosaph	26	0	2020-04-08	2020-04	2020
Beluga whale coronavirus SW1	https://en.wikipedia.org/wiki/Beluga_whale_coronavirus_SW1	2	2	1	['10.1128/jvi.02722-07', '10.1128/jvi.02351-13', '18353961', '24227844', '2346750', '3911666']	[['journal of virology', ' journal of virology'], ['journal of virology', ' journal of virology']]	2	0	[]	0	[]	0	[]	62994959	Allow all users (no expiry set)	2932	2020-02-01	Bondegezou	12	0	2020-02-01	2020-02	2020
Coronavirus Scientific Advisory Board	https://en.wikipedia.org/wiki/Coronavirus_Scientific_Advisory_Board	50	0	0	[]	[]	0	1	['www.tdb.org']	4	['saglik.gov', 'www.icisleri.gov', 'adalet.gov', 'www.icisleri.gov']	41	['www.independentturkish.com', 'www.gazeteduvar.com', 'www.karar.com', 't24.com', 'www.gazeteduvar.com', 'www.cumhuriyet.com', 'www.bbc.com', 'www.aa.com', 'www.aksam.com', 'aydinlik.com', 'www.milliyet.com', 'www.dha.com', 'www.yenisafak.com', 'www.bbc.com', 'www.gazeteduvar.com', 'www.yenicaggazetesi.com', 'www.aa.com', 'www.hurriyet.com', 'www.cnnturk.com', 'www.iha.com', 'www.aa.com', 'www.ga…	63484113	Allow all users (no expiry set)	51205	2020-03-26	CeeGee	53	0	2020-03-26	2020-03	2020
Human Medicines (Coronavirus and Influenza) (Amendment) Regulations 2020	https://en.wikipedia.org/wiki/Human_Medicines_(Coronavirus_and_Influenza)_(Amendment)_Regulations_2020	9	1	0.111111	['10.1136/bmj.m4044', '33067245', None]	[['bmj ']]	1	0	[]	5	['www.gov', 'www.gov', 'www.legislation.gov', 'assets.publishing.service.gov', 'legislation.gov']	1	['uk.practicallaw.thomsonreuters.com']	66080988	Allow all users (no expiry set)	7685	2020-12-12	SpookiePuppy	61	0	2020-12-12	2020-12	2020
The Health Protection (Coronavirus, Restrictions) (All Tiers) (England) Regulations 2020	https://en.wikipedia.org/wiki/The_Health_Protection_(Coronavirus,_Restrictions)_(All_Tiers)_(England)_Regulations_2020	48	0	0	[]	[]	0	0	[]	24	['www.gov', 'legislation.gov', 'legislation.gov', 'www.gov', 'legislation.gov', 'legislation.gov', 'www.gov', 'legislation.gov', 'legislation.gov', 'legislation.gov', 'legislation.gov', 'legislation.gov', 'www.gov', 'legislation.gov', 'www.gov', 'www.gov', 'assets.publishing.service.gov', 'legislation.gov', 'www.gov', 'legislation.gov', 'legislation.gov', 'legislation.gov', 'legislation.gov', 'ww…	8	['www.bbc.com', 'www.youtube.com', 'news.sky.com', 'www.bbc.com', 'www.youtube.com', 'www.bbc.com', 'news.sky.com', 'www.bbc.com']	65967095	Allow all users (no expiry set)	83743	2020-11-29	MichaelMaggs	476	0	2020-11-29	2020-11	2020
The Health Protection (Coronavirus, Restrictions) (England) (No. 4) Regulations 2020	https://en.wikipedia.org/wiki/The_Health_Protection_(Coronavirus,_Restrictions)_(England)_(No._4)_Regulations_2020	13	0	0	[]	[]	0	0	[]	7	['legislation.gov', 'legislation.gov', 'legislation.gov', 'legislation.gov', 'legislation.gov', 'legislation.gov', 'www.gov']	4	['www.bbc.com', 'www.bbc.com', 'www.bbc.com', 'news.sky.com']	65751869	Allow all users (no expiry set)	25160	2020-11-03	Crookesmoor	69	0	2020-11-03	2020-11	2020
Health Protection (Coronavirus, Business Closure) (England) Regulations 2020	https://en.wikipedia.org/wiki/Health_Protection_(Coronavirus,_Business_Closure)_(England)_Regulations_2020	2	0	0	[]	[]	0	0	[]	2	['legislation.gov', 'legislation.gov']	0	[]	64152848	Allow all users (no expiry set)	6103	2020-06-02	MichaelMaggs	15	0	2020-06-02	2020-06	2020
The Health Protection (Coronavirus, Wearing of Face Coverings on Public Transport) (England) Regulations 2020	https://en.wikipedia.org/wiki/The_Health_Protection_(Coronavirus,_Wearing_of_Face_Coverings_on_Public_Transport)_(England)_Regulations_2020	7	0	0	[]	[]	0	0	[]	7	['legislation.gov', 'legislation.gov', 'legislation.gov', 'legislation.gov', 'legislation.gov', 'legislation.gov', 'legislation.gov']	0	[]	64279922	Allow all users (no expiry set)	11432	2020-06-15	MichaelMaggs	30	0	2020-06-15	2020-06	2020
The Health Protection (Coronavirus, Restrictions) (Self-Isolation) (England) Regulations 2020	https://en.wikipedia.org/wiki/The_Health_Protection_(Coronavirus,_Restrictions)_(Self-Isolation)_(England)_Regulations_2020	13	0	0	[]	[]	0	0	[]	12	['legislation.gov', 'legislation.gov', 'legislation.gov', 'legislation.gov', 'legislation.gov', 'legislation.gov', 'legislation.gov', 'legislation.gov', 'legislation.gov', 'legislation.gov', 'legislation.gov', 'legislation.gov']	0	[]	65439531	Allow all users (no expiry set)	21824	2020-09-28	MichaelMaggs	72	0	2020-09-28	2020-09	2020
The Health Protection (Coronavirus, Wearing of Face Coverings in a Relevant Place) (England) Regulations 2020	https://en.wikipedia.org/wiki/The_Health_Protection_(Coronavirus,_Wearing_of_Face_Coverings_in_a_Relevant_Place)_(England)_Regulations_2020	12	0	0	[]	[]	0	0	[]	12	['www.gov', 'legislation.gov', 'legislation.gov', 'legislation.gov', 'legislation.gov', 'legislation.gov', 'legislation.gov', 'legislation.gov', 'legislation.gov', 'legislation.gov', 'legislation.gov', 'legislation.gov']	0	[]	64686042	Allow all users (no expiry set)	17852	2020-07-30	MichaelMaggs	39	0	2020-07-30	2020-07	2020
Novel Coronavirus Expert Meeting	https://en.wikipedia.org/wiki/Novel_Coronavirus_Expert_Meeting	70	0	0	[]	[]	0	1	['www.science.org']	0	[]	27	['edition.cnn.com', 'www.asahi.com', 'globe.asahi.com', 'www.washingtonpost.com', 'www.buzzfeed.com', 'webronza.asahi.com', 'www.nytimes.com', 'business.nikkei.com', 'www.bloomberg.com', 'www.asahi.com', 'business.nikkei.com', 'www.nikkan-gendai.com', 'japan-forward.com', 'www.nikkei.com', 'business.nikkei.com', 'www.nikkei.com', 'm3.com', 'www.buzzfeed.com', 'www.tokyoheadline.com', 'www.nikkei.…	64118463	Allow all users (no expiry set)	46210	2020-05-30	Cnannel a1	42	1	2020-05-30	2020-05	2020
The Health Protection (Coronavirus, International Travel) (England) Regulations 2020	https://en.wikipedia.org/wiki/The_Health_Protection_(Coronavirus,_International_Travel)_(England)_Regulations_2020	62	0	0	[]	[]	0	0	[]	45	['legislation.gov', 'legislation.gov', 'legislation.gov', 'legislation.gov', 'legislation.gov', 'legislation.gov', 'legislation.gov', 'legislation.gov', 'legislation.gov', 'legislation.gov', 'legislation.gov', 'legislation.gov', 'legislation.gov', 'legislation.gov', 'legislation.gov', 'legislation.gov', 'legislation.gov', 'legislation.gov', 'legislation.gov', 'legislation.gov', 'legislation.gov',…	3	['uk.reuters.com', 'rozenberg.substack.com', 'www.expressandstar.com']	65209702	Allow all users (no expiry set)	90850	2020-09-03	Stifle	336	0	2020-09-03	2020-09	2020
UK Coronavirus Cancer Monitoring Project	https://en.wikipedia.org/wiki/UK_Coronavirus_Cancer_Monitoring_Project	26	11	0.423077	['10.1016/j.ccell.2020.07.009', '10.1016/s1470-2045(20)30096-6', '10.1200/jco.20.02953', '10.1038/s41416-020-01181-0', '10.1016/s1470-2045(20)30230-8', '10.1186/s12877-020-01803-5', '10.1016/s0140-6736(20)31173-9', '10.1016/s0140-6736(20)31173-9', '10.1001/jamaoncol.2020.0980', '10.1016/s1470-2045(20)30442-3', '10.1186/s13058-020-01293-8', '10.1016/s0140-6736(20)31187-9', '32730750', '32066541', …	[['cancer cell'], ['the lancet oncology '], ['journal of clinical oncology', ' journal of clinical oncology'], ['journal of cancer', ' british journal of cancer'], ['the lancet oncology '], ['bmc geriatrics'], [' the lancet'], ['jama oncology'], ['the lancet oncology'], ['breast cancer research'], ['the lancet']]	11	4	['www.esmo.org', 'www.icnarc.org', 'www.nice.org', 'www.nice.org']	0	[]	9	['ukcoronaviruscancermonitoring.com', 'ukcoronaviruscancermonitoring.com', 'ukcoronaviruscancermonitoring.com', 'ukcoronaviruscancermonitoring.com', 'ukcoronaviruscancermonitoring.com', 'ukcoronaviruscancermonitoring.com', 'ukcoronaviruscancermonitoring.com', 'ukcoronaviruscancermonitoring.com', 'ukcoronaviruscancermonitoring.com']	63490692	Allow all users (no expiry set)	21374	2020-03-27	TStarkeyBham	51	0	2020-03-27	2020-03	2020
The Health Protection (Coronavirus, Restrictions) (England) (No. 3) Regulations 2020	https://en.wikipedia.org/wiki/The_Health_Protection_(Coronavirus,_Restrictions)_(England)_(No._3)_Regulations_2020	8	0	0	[]	[]	0	0	[]	6	['legislation.gov', 'legislation.gov', 'legislation.gov', 'legislation.gov', 'legislation.gov', 'legislation.gov']	1	['www.bbc.com']	64634722	Allow all users (no expiry set)	9793	2020-07-24	MichaelMaggs	24	0	2020-07-24	2020-07	2020
COVID-19 pandemic in Germany	https://en.wikipedia.org/wiki/COVID-19_pandemic_in_Germany	275	2	0.00727273	['10.1016/s0140-6736(21)02243-1', '10.1126/science.abc8169', None, '32912998', None, '7810038']	[[' [[the lancet'], [' [[science ']]	2	7	['www.npr.org', 'news.trust.org', 'www.npr.org', 'www.imf.org', 'wfsahq.org', 'www.theregreview.org', 'www.bruegel.org']	1	['www.gov']	92	['www.reuters.com', 'www.reuters.com', 'www.reuters.com', '(www.dw.com', 'www.dw.com', 'www.handelsblatt.com', 'www.dw.com', 'translate.google.com', 'www.ft.com', 'twitter.com', 'www.dw.com', 'www.bbc.com', 'www.dw.com', 'www.dw.com', 'www.dw.com', 'www.dw.com', 'www.youtube.com', 'www.reuters.com', 'www.dw.com', 'coronavirus-global.com', 'www.reuters.com', 'www.reuters.com', 'www.dw.com', 'www.d…	63216845	Require autoconfirmed or confirmed access (no expiry set)	157794	2020-02-26	HueMan1	2569	10	2020-02-26	2020-02	2020
COVID-19 pandemic in Iran	https://en.wikipedia.org/wiki/COVID-19_pandemic_in_Iran	354	4	0.0112994	['10.1163/1573384x-20200409', '10.1038/d41586-021-02216-z', None, '10.1002/sdr.1655', None, '34404947', '33306040', '32834468', None, None, '7711045', '7361282']	[['iran and the caucasus '], ['nature'], ['journal of the islamic republic of iran ', 'medical journal of the islamic republic of iran '], ['system dynamics review ']]	4	13	['www.rferl.org', 'www.rferl.org', 'ohchr.org', 'cpj.org', 'www.msf.org', 'www.ncr-iran.org', 'news.trust.org', 'wfsahq.org', 'www.rferl.org', 'news.un.org', 'www.amnesty.org', 'www.rferl.org', 'www.article19.org']	20	['wsjk.gansu.gov', 'behdasht.gov', 'wwwnc.cdc.gov', 'wsjk.gansu.gov', 'state.gov', 'behdasht.gov', 'behdasht.gov', 'wsjkw.sh.gov', 'behdasht.gov', 'www.state.gov', 'wwwnc.cdc.gov', 'wsjk.gansu.gov', 'behdasht.gov', 'wsjkw.sh.gov', 'wsjk.gansu.gov', 'wsjk.gansu.gov', 'behdasht.gov', 'wsjk.gansu.gov', 'wsjk.gansu.gov', 'www.gov']	217	['aa.com', 'www.cnbc.com', 'www.reuters.com', 'www.france24.com', 'www.outlookindia.com', 'www.aljazeera.com', 'www.reuters.com', 'www.arabnews.com', 'www.bbc.com', 'www.nytimes.com', 'www.al-monitor.com', 'www.nytimes.com', 'www.reuters.com', 'www.reuters.com', 'www.asriran.com', 'www.reuters.com', 'www.bloomberg.com', 'apnews.com', 'www.bjnews.com', 'www.channelnewsasia.com', 'coronavirus-globa…	63175924	Require autoconfirmed or confirmed access (no expiry set)	245526	2020-02-21	Boud	2182	2	2020-02-21	2020-02	2020
COVID-19 pandemic in Turkey	https://en.wikipedia.org/wiki/COVID-19_pandemic_in_Turkey	48	1	0.0208333	['10.1002/hpm.3031', '32744745', '7436880']	[['journal of health planning and management', '[[the international journal of health planning and management']]	1	3	['www.institutmontaigne.org', 'istabip.org', 'ourworldindata.org']	7	['www.osac.gov', 'www.loc.gov', 'www.loc.gov', 'www.loc.gov', 'covid19.saglik.gov', 'covid19asi.saglik.gov', 'covid19.saglik.gov']	33	['www.economist.com', 'coronavirus-global.com', 'www.bloomberg.com', 'www.ft.com', 'www.cnnturk.com', 'www.ft.com', 'www.lexology.com', 'www.arabnews.com', 'www.bloomberg.com', 'www.ft.com', 'www.bloomberg.com', 'balkaninsight.com', 'www.bloomberg.com', 'edition.cnn.com', 'www.xinhuanet.com', 'www.ft.com', 'www.bloomberg.com', 'www.bloomberg.com', 'www.ft.com', 'www.nationalgeographic.com', 'www.…	63341143	Require autoconfirmed or confirmed access (no expiry set)	60918	2020-03-10	Keivan.f	2239	0	2020-03-10	2020-03	2020
COVID-19 pandemic in Japan	https://en.wikipedia.org/wiki/COVID-19_pandemic_in_Japan	288	5	0.0173611	['10.1371/journal.ppat.1008423', '10.1007/s12268-020-1408-0', '10.7883/yoken.jjid.2020.332', '10.15252/emmm.202012481', '10.1111/ggi.13958', '32365143', '32834542', '32611984', '32275804', '32428997', '7224557', '7318718', None, '7207161', '7280712']	[['plos pathogens '], ['biospektrum'], ['jpn j infect dis'], ['embo molecular medicine'], ['geriatrics ']]	5	2	['olympic.org', 'npr.org']	1	['nidm.gov']	95	['www.wsj.com', 'japantoday.com', 'en.japantravel.com', 'covid19dashboard.regeneron.com', 'variety.com', 'asia.nikkei.com', 'japantoday.com', 'www.nytimes.com', 'www.asahi.com', 'news.livedoor.com', 'dot.asahi.com', 'www.cnn.com', 'www.nikkei.com', 'www.buzzfeed.com', 'www.asahi.com', 'business.financialpost.com', 'www.bloodhorse.com', 'www.scmp.com', 'bloomberg.com', 'www.reuters.com', 'the-japa…	63170193	Allow all users (no expiry set)	251470	2020-02-21	Kanghuitari	3041	2	2020-02-21	2020-02	2020
COVID-19 pandemic in Sweden	https://en.wikipedia.org/wiki/COVID-19_pandemic_in_Sweden	390	5	0.0128205	['10.1016/s0140-6736(21)02796-3', '10.1016/s0140-6736(20)32750-1', '10.1007/s00134-012-2627-8', '10.1177/1403494820980264', '10.1136/bmj.n3081', '35279232', '33357494', '22777516', '33413051', '34937690', '8912932', '7755568', None, '7797349', None]	[['the lancet '], ['the lancet'], ['intensive care medicine '], ['journal of public health ', 'scandinavian journal of public health '], ['bmj']]	5	5	['www.ghsindex.org', 'www.sciencemag.org', 'www.sciencemag.org', 'www.ghsindex.org', 'stats.oecd.org']	2	['www.gov', 'www.gov']	23	['experience.arcgis.com', 'us.motorsport.com', 'www.arcgis.com', 'www.reuters.com', 'abcnews.go.com', 'www.bbc.com', 'www.economist.com', 'www.bbc.com', 'www.reuters.com', 'bloomberg.com', 'www.euronews.com', 'www.reuters.com', 'www.euronews.com', 'www.cyclingnews.com', 'www.elsevier.com', 'experience.arcgis.com', 'reuters.com', 'www.economist.com', 'www.arcgis.com', 'www.statista.com', 'papers.s…	63239190	Allow all users (no expiry set)	222578	2020-02-28	Emailsson	3697	7	2020-02-28	2020-02	2020
Wuhan Institute of Virology	https://en.wikipedia.org/wiki/Wuhan_Institute_of_Virology	63	19	0.301587	['10.1128/msphere.00669-20', '10.1093/femspd/ftaa042', '10.1126/science.1118391', '10.1002/rmv.2222', '10.1038/nature.2017.21487', '10.1097/id9.0000000000000008', '10.1038/s41422-020-0282-0', '10.1002/rmv.2222', '10.1038/d41586-020-02473-4', '10.1016/j.immuni.2020.04.016', '10.1038/nature.2015.18787', '10.1038/d41586-017-07766-9', '10.1038/s41586-020-2012-7', '10.1007/s12250-018-0012-7', '10.1038…	[['msphere '], ['[[pathogens and disease'], ['science '], [' reviews in medical virology '], ['nature '], ['infectious diseases '], ['[[nature '], ['nature '], [' immunity '], ['nature '], ['nature '], ['nature '], ['china virologica sinica '], ['nature '], ['plos pathogens '], [' le infezioni in medicina '], ['nature '], [' postgraduate medical journal '], ['nature']]	19	5	['www.factcheck.org', 'www.aip.org', 'www.sciencemag.org', 'www.sciencemag.org', 'www.science.org']	1	['whitehouse.gov']	22	['www.nytimes.com', 'apnews.com', 'www.scmp.com', 'www.washingtonpost.com', 'www.xinhuanet.com', 'www.nytimes.com', 'www.washingtonpost.com', 'www.bloomberg.com', 'www.reuters.com', 'www.vanityfair.com', 'snopes.com', 'www.newyorker.com', 'www.wsj.com', 'denvergazette.com', 'www.reuters.com', 'www.washingtonpost.com', 'www.reuters.com', 'www.wired.com', 'www.nytimes.com', 'www.scientificamerican.…	62933148	Require extended confirmed access (no expiry set)	41122	2020-01-26	Chongkian	851	2	2020-01-26	2020-01	2020
COVID-19 pandemic in Kerala	https://en.wikipedia.org/wiki/COVID-19_pandemic_in_Kerala	193	3	0.015544	['10.1016/j.jinf.2021.05.018', '10.3389/fgene.2021.630542', '10.5281/zenodo.3818096', '34044037', '33815467', None, '8143909', '8010186', None]	[['journal of infection', 'journal of infection'], ['frontiers in genetics']]	2	0	[]	32	['dhs.kerala.gov', 'kerala.gov', 'dhs.kerala.gov', 'dhs.kerala.gov', 'dhs.kerala.gov', 'dhs.kerala.gov', 'dhs.kerala.gov', 'dhs.kerala.gov', 'kerala.gov', 'dhs.kerala.gov', 'dhs.kerala.gov', 'dhs.kerala.gov', 'dashboard.kerala.gov', 'dhs.kerala.gov', 'dhs.kerala.gov', 'dhs.kerala.gov', 'dhs.kerala.gov', 'dhs.kerala.gov', 'dhs.kerala.gov', 'dhs.kerala.gov', 'www.kerala.gov', 'dhs.kerala.gov', 'www…	125	['www.hindustantimes.com', 'www.outlookindia.com', 'ndtv.com', 'news.abplive.com', 'www.youtube.com', 'asianetnews.com', 'english.mathrubhumi.com', 'keralakaumudi.com', 'asianetnews.com', 'english.manoramaonline.com', 'www.manoramaonline.com', 'www.business-standard.com', 'english.manoramaonline.com', 'economictimes.indiatimes.com', 'www.madhyamam.com', 'thenewsminute.com', 'www.mathrubhumi.com',…	63326164	Allow all users (no expiry set)	292205	2020-03-09	Netha Hussain	3804	12	2020-03-09	2020-03	2020
Impact of the COVID-19 pandemic on the food industry	https://en.wikipedia.org/wiki/Impact_of_the_COVID-19_pandemic_on_the_food_industry	122	2	0.0163934	['10.4060/ca8623en', '10.1111/tesg.12420', None, None, None, None]	[['tijdschrift voor economische en sociale geografie']]	1	10	['npr.org', 'www.franchise-association.org', 'thecounter.org', 'login.research.cincinnatilibrary.org', 'restaurant.org', 'www.npr.org', 'delawarepublic.org', 'www.nber.org', 'fmi.org', 'restaurant.org']	5	['www.health.gov', 'www.cdc.gov', 'www.gov', 'www.cdc.gov', 'www.gov']	73	['www.eater.com', 'www.nytimes.com', 'www.eater.com', 'www.bbc.com', 'www.fox5ny.com', 'www.soyacincau.com', 'globalmeatnews.com', 'www.bbc.com', 'finance.yahoo.com', 'www.euractiv.com', 'www.irishexaminer.com', 'www.nytimes.com', 'www.bloomberg.com', 'kfor.com', 'www.irishtimes.com', 'www.msnbc.com', 'www.malaymail.com', 'www.cnn.com', 'www.restaurantbusinessonline.com', 'ny.eater.com', 'thehill…	63441669	Allow all users (no expiry set)	69394	2020-03-22	Valereee	362	0	2020-03-22	2020-03	2020
Consolidated Appropriations Act, 2021	https://en.wikipedia.org/wiki/Consolidated_Appropriations_Act,_2021	129	0	0	[]	[]	0	6	['www.atlanticcouncil.org', 'www.npr.org', 'thecrimereport.org', 'www.ncsl.org', 'www.npr.org', 'www.convenience.org']	7	['www.cbo.gov', 'www.cbo.gov', 'www.cbo.gov', 'agriculture.house.gov', 'www.foreign.senate.gov', 'www.energy.senate.gov', 'democrats.appropriations.house.gov']	114	['nymag.com', 'www.forbes.com', 'www.cnbc.com', 'www.politico.com', 'www.cnn.com', 'www.nytimes.com', 'www.cnn.com', 'www.businessinsider.com', 'thehill.com', 'thehill.com', 'www.cnbc.com', 'www.cnbc.com', 'www.militarytimes.com', 'www.washingtonpost.com', 'www.rollcall.com', 'about.bgov.com', 'www.boston25news.com', 'universitybusiness.com', 'www.foxbusiness.com', 'www.nbcnews.com', 'www.cnbc.co…	66168599	Allow all users (no expiry set)	95047	2020-12-21	JEN9841	359	0	2020-12-21	2020-12	2020
COVID-19 pandemic in Georgia (U.S. state)	https://en.wikipedia.org/wiki/COVID-19_pandemic_in_Georgia_(U.S._state)	147	0	0	[]	[]	0	7	['npr.org', 'www.gpbnews.org', 'www.ncaa.org', 'blankfoundation.org', 'healthdata.org', 'www.cityoftybee.org', 'www.npr.org']	15	['gov.georgia.gov', 'sos.ga.gov', 'www.cdc.gov', 'dph.georgia.gov', 'clerk.house.gov', 'gov.georgia.gov', 'dph.georgia.gov', 'www.cdc.gov', 'www.dekalbcountyga.gov', 'gov.georgia.gov', 'www1.nyc.gov', 'dph.georgia.gov', 'www.dekalbcountyga.gov', 'dph.georgia.gov', 'www.atlantaga.gov']	117	['www.cbsnews.com', 'www.ajc.com', 'www.washingtonpost.com', 'www.ajc.com', 'www.walb.com', 'www.savannahnow.com', 'www.macon.com', 'www.ajc.com', 'www.ajc.com', 'thehill.com', 'www.11alive.com', 'time.com', 'www.insidehighered.com', 'www.buzzfeednews.com', 'www.ajc.com', 'www.ajc.com', 'www.fox5atlanta.com', 'www.savannahnow.com', 'www.ajc.com', 'www.ajc.com', 'www.ajc.com', 'thehill.com', 'www.…	63363256	Allow all users (no expiry set)	112365	2020-03-13	Another Believer	915	0	2020-03-13	2020-03	2020
COVID-19 pandemic in Sabah	https://en.wikipedia.org/wiki/COVID-19_pandemic_in_Sabah	160	0	0	[]	[]	0	1	['codeblue.galencentre.org']	0	[]	150	['kpkesihatan.com', 'www.dailyexpress.com', 'www.dailyexpress.com', 'www.thestar.com', 'www.thestar.com', 'www.theborneopost.com', 'www.theborneopost.com', 'www.thestar.com', 'www.dailyexpress.com', 'www.nst.com', 'www.dailyexpress.com', 'www.heraldmalaysia.com', 'www.nst.com', 'www.malaymail.com', 'www.thestar.com', 'www.theborneopost.com', 'en.antaranews.com', 'www.hmetro.com', 'www.reuters.com…	63389195	Allow all users (no expiry set)	121884	2020-03-16	*angys*	474	1	2020-03-16	2020-03	2020
Paul E. Alexander	https://en.wikipedia.org/wiki/Paul_E._Alexander	21	0	0	[]	[]	0	0	[]	0	[]	17	['www.politico.com', 'www.politico.com', 'www.theglobeandmail.com', 'drpaulalexander.com', 'www.washingtonpost.com', 'www.washingtonpost.com', 'www.politico.com', 'www.washingtonpost.com', 'www.washingtonpost.com', 'www.thespec.com', 'www.eventscribe.com', 'nationalpost.com', 'www.cnn.com', 'www.nytimes.com', 'www.washingtonpost.com', 'www.nytimes.com', 'www.cnbc.com']	65322871	Allow all users (no expiry set)	17629	2020-09-15	HazelAB	187	0	2020-09-15	2020-09	2020
British government response to the COVID-19 pandemic	https://en.wikipedia.org/wiki/British_government_response_to_the_COVID-19_pandemic	341	24	0.0703812	['10.1016/s0140-6736(20)30667-x', '10.1136/bmj.m2052', '10.1136/bmj.m3071', '10.1136/bmj.m3678', '10.1136/bmj.m2669', '10.1136/bmj.n18', '10.1136/bmj.m4436', '10.17310/ntj.2020.3.10', '10.1136/bmj.m4857', '10.1136/bmj.n421', '10.1136/bmj.n3051', '10.1016/s0140-6736(20)32350-3', '10.1136/bmj.o515', '10.1093/ej/ueab074', '10.1016/s0140-6736(20)30727-3', '10.1136/bmj.m1932', '10.1136/bmj.m4729', '10…	[['the lancet'], ['bmj'], ['bmj'], ['bmj'], ['bmj'], ['bmj'], ['bmj'], ['national tax journal '], ['[[the bmj'], ['bmj'], ['bmj'], ['the lancet'], ['bmj '], ['the economic journal'], ['[[the lancet'], ['bmj'], ['bmj'], ['bmj'], ['bmj'], ['bmj'], ['bmj'], ['the lancet'], ['bmj']]	23	5	['www.charitycommissionni.org', 'www.iiss.org', 'www.fraudadvisorypanel.org', 'fullfact.org', 'www.project-syndicate.org']	60	['www.gov', 'www.gov', 'www.gov', 'www.gov', 'www.gov', 'www.legislation.gov', 'www.legislation.gov', 'www.gov', 'www.gov', 'www.gov', 'assets.publishing.service.gov', 'www.gov', 'www.gov', 'www.legislation.gov', 'www.gov', 'www.gov', 'www.gov', 'uksa.statisticsauthority.gov', 'www.gov', 'www.gov', 'www.gov', 'www.gov', 'www.gov', 'www.gov', 'www.gov', 'www.gov', 'www.gov', 'www.gov', 'www.gov', …	77	['www.bbc.com', 'news.sky.com', 'www.bbc.com', 'www.nme.com', 'news.sky.com', 'www.bbc.com', 'www.newstatesman.com', 'books.google.com', 'www.ft.com', 'www.medscape.com', 'www.reuters.com', 'www.newscientist.com', 'bylinetimes.com', 'www.bbc.com', 'www.bbc.com', 'mishcon.com', 'news.sky.com', 'news.sky.com', 'fortune.com', 'news.sky.com', 'news.sky.com', 'www.reuters.com', 'bylinetimes.com', 'www…	63582115	Allow all users (no expiry set)	237367	2020-04-06	Barrycrawley	566	4	2020-04-06	2020-04	2020
National Public Health Emergency Team (2020)	https://en.wikipedia.org/wiki/National_Public_Health_Emergency_Team_(2020)	42	0	0	[]	[]	0	0	[]	8	['www.gov', 'www.gov', 'www.gov', 'www.gov', 'www.gov', 'www.gov', 'www.gov', 'www.gov']	12	['www.irishtimes.com', 'www.newstalk.com', 'www.newstalk.com', 'www.newstalk.com', 'www.newstalk.com', 'www.irishtimes.com', 'www.irishtimes.com', 'www.irishexaminer.com', 'www.facebook.com', 'www.irishtimes.com', 'www.newstalk.com', 'www.newstalk.com']	63606106	Allow all users (no expiry set)	24909	2020-04-09	Bygmester	99	2	2020-04-09	2020-04	2020
Teku Hospital	https://en.wikipedia.org/wiki/Teku_Hospital	7	0	0	[]	[]	0	0	[]	1	['stidh.gov']	6	['www.setopati.com', 'kathmandupost.com', 'kathmandupost.com', 'kathmandupost.com', 'kathmandupost.com', 'thehimalayantimes.com']	63353020	Allow all users (no expiry set)	6153	2020-03-12	Usedtobecool	21	0	2020-03-12	2020-03	2020
Scott Atlas	https://en.wikipedia.org/wiki/Scott_Atlas	70	4	0.0571429	['10.1002/mrm.1910220119', '10.1097/00006123-199710000-00053', '10.1097/00006123-200211000-00037', '10.3174/ajnr.a1553', None, None, None, None, None, None, None, '7051654']	[['neurosurgery'], ['neurosurgery '], ['journal of neuroradiology', 'american journal of neuroradiology']]	3	9	['pnhp.org', 'www.ajnr.org', 'www.npr.org', 'www.hoover.org', 'www.c-span.org', 'npr.org', 'www.theabr.org', 'www.hoover.org', 'mediamatters.org']	2	['data.cdc.gov', 'docs.house.gov']	51	['www.nytimes.com', 'www.newsweek.com', 'www.foxnews.com', 'www.clickondetroit.com', 'www.nbcnews.com', 'abcnews.go.com', 'www.cnn.com', 'thehill.com', 'www.forbes.com', 'www.washingtonpost.com', 'www.washingtonpost.com', 'www.nbcnews.com', 'www.beckershospitalreview.com', 'www.insidehighered.com', 'www.businessinsider.com', 'www.nytimes.com', 'www.nytimes.com', 'www.cnn.com', 'www.foxnews.com', …	64159001	Allow all users (no expiry set)	38982	2020-06-03	Erryjames78	799	5	2020-06-03	2020-06	2020
Resistir√© (D√∫o Din√°mico song)	https://en.wikipedia.org/wiki/Resistir%C3%A9_(D%C3%BAo_Din%C3%A1mico_song)	11	0	0	[]	[]	0	0	[]	0	[]	9	['www.billboard.com', 'www.billboard.com', 'www.billboard.com', 'www.allmusic.com', 'www.libertaddigital.com', 'elpais.com', 'elpais.com', 'www.eluniversal.com', 'www.mundiario.com']	63562111	Allow all users (no expiry set)	8143	2020-04-04	JulenBengoitia	27	0	2020-04-04	2020-04	2020
Statistics of the COVID-19 pandemic in the United Kingdom	https://en.wikipedia.org/wiki/Statistics_of_the_COVID-19_pandemic_in_the_United_Kingdom	76	1	0.0131579	['org/10.2139/ssrn.3955345', None, None]	[]	0	3	['ourworldindata.org', 'www.ifs.org', 'ourworldindata.org']	10	['www.gov', 'coronavirus.data.gov', 'www.ons.gov', 'www.ons.gov', 'www.ons.gov', 'assets.publishing.service.gov', 'www.ons.gov', 'coronavirus.data.gov', 'www.ons.gov', 'www.ons.gov']	11	['www.ft.com', 'www.bbc.com', 'www.ft.com', 'itv.com', 'www.ft.com', 'www.channel4.com', 'www.technicalpolitics.com', 'www.itv.com', 'www.ft.com', 'www.itv.com', 'covid.joinzoe.com']	65762043	Allow all users (no expiry set)	75225	2020-11-05	Andysmith248	382	4	2020-11-05	2020-11	2020
Hassan Akkad	https://en.wikipedia.org/wiki/Hassan_Akkad	14	0	0	[]	[]	0	2	['www.bafta.org', 'www.bafta.org']	0	[]	5	['www.cbsnews.com', 'www.middleeastmonitor.com', 'www.aljazeera.com', 'www.thenews.com', 'www.thebookseller.com']	64033759	Allow all users (no expiry set)	11424	2020-05-22	Leutha	45	0	2020-05-22	2020-05	2020
Jane Chemutai Goin	https://en.wikipedia.org/wiki/Jane_Chemutai_Goin	18	0	0	[]	[]	0	0	[]	0	[]	6	['3dwnh01icn0h133s00sokwo1-wpengine.netdna-ssl.com', 'eafeed.com', 'eafeed.com', 'eafeed.com', 'ugwire.com', 'ugwire.com']	64425184	Allow all users (no expiry set)	8852	2020-06-30	Rachel Nduati	13	0	2020-06-30	2020-06	2020
Salvador Illa	https://en.wikipedia.org/wiki/Salvador_Illa	41	0	0	[]	[]	0	0	[]	0	[]	28	['www.lavanguardia.com', 'www.lavanguardia.com', 'www.lavanguardia.com', 'www.lavanguardia.com', 'www.reuters.com', 'elpais.com', 'www.reuters.com', 'english.elpais.com', 'elpais.com', 'www.redaccionmedica.com', 'sports.abs-cbn.com', 'www.ft.com', 'www.lavanguardia.com', 'www.reuters.com', 'www.elespanol.com', 'www.lavanguardia.com', 'www.lavanguardia.com', 'english.elpais.com', 'www.elespanol.co…	62794848	Allow all users (no expiry set)	23264	2020-01-10	TheRichic	111	0	2020-01-10	2020-01	2020
Market Wagon	https://en.wikipedia.org/wiki/Market_Wagon	16	0	0	[]	[]	0	1	['www.youngfarmers.org']	0	[]	15	['edibleindy.ediblecommunities.com', 'hamiltoncountybusiness.com', 'thenewsdispatch.com', 'edibleindy.ediblecommunities.com', 'spectrumnews1.com', 'wbir.com', 'www.batesvilleheraldtribune.com', 'pantagraph.com', 'www.bizjournals.com', 'www.whio.com', 'fox19.com', 'fort-wayne-news.com', 'www.indianaoriginals.com', 'www.toledoblade.com', 'www.journal-news.com']	63870192	Allow all users (no expiry set)	7884	2020-05-05	Valereee	32	0	2020-05-05	2020-05	2020
Johan Neyts	https://en.wikipedia.org/wiki/Johan_Neyts	11	1	0.0909091	['10.1101/2020.04.23.056838', None, None]	[['biorxiv']]	1	0	[]	0	[]	2	['www.virovet.com', 'www.isar-icar.com']	63806368	Allow all users (no expiry set)	7346	2020-04-29	RegaMC	25	0	2020-04-29	2020-04	2020
Swedish government response to the COVID-19 pandemic	https://en.wikipedia.org/wiki/Swedish_government_response_to_the_COVID-19_pandemic	215	6	0.027907	['10.1038/d41586-020-01098-x', '10.1111/apa.15582', '10.1057/s41599-022-01097-5', '10.1016/s0140-6736(20)32750-1', '10.1057/s41599-022-01097-5', '10.1136/bmj.n3081', '10.1007/s00134-012-2627-8', '32317784', '32951258', None, '33357494', None, '34937690', '22777516', None, '7537539', None, '7755568', None, None, None]	[['nature '], ['acta paediatrica '], ['humanities and social sciences communications '], ['the lancet '], ['bmj '], ['intensive care medicine ']]	6	5	['www.ghsindex.org', 'www.npr.org', 'voxeu.org', 'www.ghsindex.org', 'stats.oecd.org']	5	['www.gov', 'www.gov', 'www.gov', 'www.gov', 'www.gov']	22	['eu.usatoday.com', 'www.bbc.com', 'www.forbes.com', 'unherd.com', 'www.bbc.com', 'www.france24.com', 'www.ft.com', 'www.newsweek.com', 'www.cnbc.com', 'time.com', 'www.bbc.com', 'www.reuters.com', 'www.straitstimes.com', 'www.businessinsider.com', 'www.nbcnews.com', 'www.bbc.com', 'www.elsevier.com', 'coronakommissionen.com', 'www.reuters.com', 'worldcrunch.com', 'amp.cnn.com', 'www.bbc.com']	64639486	Allow all users (no expiry set)	120651	2020-07-25	Love of Corey	123	1	2020-07-25	2020-07	2020
Disability Pride Brighton	https://en.wikipedia.org/wiki/Disability_Pride_Brighton	5	0	0	[]	[]	0	0	[]	0	[]	3	['www.euansguide.com', 'www.itv.com', 'www.itv.com']	64947814	Allow all users (no expiry set)	2421	2020-08-15	Muleattack	26	0	2020-08-15	2020-08	2020
Ghanaian government response to the COVID-19 pandemic	https://en.wikipedia.org/wiki/Ghanaian_government_response_to_the_COVID-19_pandemic	105	1	0.00952381	['10.1016/j.trip.2020.100191', None, None]	[['transportation research interdisciplinary perspectives']]	1	7	['diraj.org', 'ghanahealthservice.org', 'preventepidemics.org', 'www.globalcommunitiesgh.org', 'www.theigc.org', 'www.pri.org', 'www.globalcitizen.org']	1	['presidency.gov']	91	['citinewsroom.com', 'citinewsroom.com', 'www.msn.com', 'dailyguidenetwork.com', 'www.ghanaweb.com', 'dailyguidenetwork.com', 'www.graphic.com', 'citinewsroom.com', 'citinewsroom.com', 'www.myjoyonline.com', 'www.ghanaweb.com', 'www.ghanaweb.com', 'www.graphic.com', 'www.pulse.com', 'citinewsroom.com', 'citinewsroom.com', 'dailyguidenetwork.com', 'www.graphic.com', 'www.ghanaweb.com', 'www.ghanaw…	65660124	Allow all users (no expiry set)	49542	2020-10-23	Kwesi Yema	81	3	2020-10-23	2020-10	2020
Tom Riordan	https://en.wikipedia.org/wiki/Tom_Riordan	6	0	0	[]	[]	0	1	['www.centreforcities.org']	2	['www.leeds.gov', 'www.gov']	0	[]	63966986	Allow all users (no expiry set)	4193	2020-05-15	JCJC777	57	0	2020-05-15	2020-05	2020
Philadelphia Missionary Church, Jaffna	https://en.wikipedia.org/wiki/Philadelphia_Missionary_Church,_Jaffna	12	0	0	[]	[]	0	0	[]	0	[]	5	['economynext.com', 'www.asiantribune.com', 'economynext.com', 'www.asiantribune.com', 'colombogazette.com']	63441746	Allow all users (no expiry set)	4461	2020-03-22	Abishe	16	0	2020-03-22	2020-03	2020
Jack Ma Foundation	https://en.wikipedia.org/wiki/Jack_Ma_Foundation	16	0	0	[]	[]	0	0	[]	0	[]	14	['www.news24.com', 'twitter.com', 'www.politico.com', 'www.cnbc.com', 'www.alejandradeargos.com', 'www.nationalheraldindia.com', 'www.bbc.com', 'economictimes.indiatimes.com', 'www.latimes.com', 'www.nytimes.com', 'edition.cnn.com', 'www.forbes.com', 'www.cnn.com', 'www.chinadaily.com']	63579017	Allow all users (no expiry set)	7633	2020-04-06	Magnovvig	33	0	2020-04-06	2020-04	2020
State of alarm (Spain)	https://en.wikipedia.org/wiki/State_of_alarm_(Spain)	11	0	0	[]	[]	0	0	[]	0	[]	7	['elpais.com', 'aa.com', 'elconfidencial.com', 'elpais.com', 'elpais.com', 'noticias.juridicas.com', 'expansion.com']	63376207	Allow all users (no expiry set)	6342	2020-03-14	Federico1984	26	0	2020-03-14	2020-03	2020
Siasun Robotics	https://en.wikipedia.org/wiki/Siasun_Robotics	9	0	0	[]	[]	0	1	['www.jstor.org']	0	[]	5	['chinadaily.com', 'www.bloomberg.com', 'www.xinhuanet.com', 'www.businesswire.com', 'www.bangkokpost.com']	63001071	Allow all users (no expiry set)	7490	2020-02-02	Hypersonic man 11	49	1	2020-02-02	2020-02	2020
Stone pelting in India	https://en.wikipedia.org/wiki/Stone_pelting_in_India	28	0	0	[]	[]	0	0	[]	0	[]	21	['www.theanalystworld.com', 'economictimes.indiatimes.com', 'ndtv.com', 'www.dailypioneer.com', 'english.newstracklive.com', 'www.hindustantimes.com', 'www.thehindu.com', 'www.news18.com', 'zeenews.india.com', 'www.firstpost.com', 'www.tribuneindia.com', 'news.abplive.com', 'ndtv.com', 'books.google.com', 'in.news.yahoo.com', 'www.financialexpress.com', 'www.jagran.com', 'timesofindia.indiatimes.…	63732088	Allow all users (no expiry set)	14858	2020-04-22	Capankajsmilyo	38	0	2020-04-22	2020-04	2020
Cancel rent	https://en.wikipedia.org/wiki/Cancel_rent	93	0	0	[]	[]	0	18	['www.pewtrusts.org', 'www.streetsensemedia.org', 'www.righttocounselnyc.org', 'nlihc.org', 'npr.org', 'ourhomesourhealth.org', 'npr.org', 'reports.nlihc.org', 'www.aspeninstitute.org', 'www.urban.org', 'npr.org', 'www.urban.org', 'endhomelessness.org', 'www.pewresearch.org', 'endhomelessness.org', 'www.marketplace.org', 'www.americamagazine.org', 'indypendent.org']	6	['www.census.gov', 'www.hud.gov', 'omar.house.gov', 'www.nysenate.gov', 'financialservices.house.gov', 'legislation.nysenate.gov']	59	['www.theatlantic.com', 'www.housingwire.com', 'www.nytimes.com', 'www.cnbc.com', 'www.curbed.com', 'www.mercurynews.com', 'ny.curbed.com', 'www.newyorker.com', 'time.com', 'abcnews.go.com', 'www.cnbc.com', 'qns.com', 'www.washingtonpost.com', 'www.realtor.com', 'www.housingwire.com', 'www.thenation.com', 'time.com', 'www.refinery29.com', 'therealdeal.com', 'www.nytimes.com', 'news.wttw.com', 'ww…	64523855	Allow all users (no expiry set)	45695	2020-07-11	Treetopz	55	1	2020-07-11	2020-07	2020
Climate change and infectious diseases	https://en.wikipedia.org/wiki/Climate_change_and_infectious_diseases	114	51	0.447368	['10.1002/arch.21327', '10.7930/j0gq6vp6', '10.1155/2012/648456]]', '10.1038/nclimate1990', '10.1056/nejmp058079', '10.1172/jci135003', '10.1016/j.pt.2014.09.005]]', '10.1098/rstb.2013.0552', '10.1016/j.ttbdis.2019.06.014', '10.1097/00001648-200207000-00001', '10.1016/s0140-6736(09)60935-1', '10.3390/antibiotics9090599', '10.3390/rs9060609', '10.7930/j0mg7mdx', '10.1371/journal.pntd.0001407', '10…	[['archives of insect biochemistry and physiology'], ['journal of tropical medicine'], ['nature climate change'], ['journal of medicine', 'the new england journal of medicine'], ['journal of clinical investigation', 'the journal of clinical investigation'], ['philosophical transactions of the royal society b'], ['ticks and tick-borne diseases'], ['[[epidemiology '], ['the lancet'], ['antibiotics'…	44	16	['www.unenvironment.org', 'www.unenvironment.org', 'blogs.worldbank.org', 'www.wvtf.org', 'www.unenvironment.org', 'www.chathamhouse.org', 'www.ehn.org', 'www.unenvironment.org', 'www.unenvironment.org', 'mara.org', 'climateandhealthalliance.org', 'wedocs.unep.org', 'www.nrcm.org', 'www.publicintegrity.org', 'www.hopkinsmedicine.org', 'ngof.org']	8	['www.cdc.gov', 'health2016.globalchange.gov', 'health2016.globalchange.gov', 'www.cdc.gov', 'www.cdc.gov', 'www.cdc.gov', 'health2016.globalchange.gov', 'www.cdc.gov']	15	['www.forbes.com', 'www.france24.com', 'www.cnn.com', 'time.com', 'www.theatlantic.com', 'indiancountrytoday.com', 'www.bbc.com', 'www.ecowatch.com', 'www.sciencedaily.com', 'www.businessinsider.com', 'www.dw.com', 'books.google.com', 'www.washingtonpost.com', 'www.accuweather.com', 'books.google.com']	63453251	Allow all users (no expiry set)	86077	2020-03-23	LauraFiHu	138	2	2020-03-23	2020-03	2020
Edward C. Allworth Veterans' Home	https://en.wikipedia.org/wiki/Edward_C._Allworth_Veterans%27_Home	12	0	0	[]	[]	0	1	['www.opb.org']	1	['www.cfm.va.gov']	10	['www.architectmagazine.com', 'democratherald.com', 'aprilwaters.com', 'www.architectmagazine.com', 'www.kgw.com', 'katu.com', 'salemnewsjournal.com', 'democratherald.com', 'kval.com', 'www.oregonlive.com']	63422087	Allow all users (no expiry set)	10860	2020-03-20	Grand'mere Eugene	44	0	2020-03-20	2020-03	2020
List of Victory Day Parades in Minsk	https://en.wikipedia.org/wiki/List_of_Victory_Day_Parades_in_Minsk	68	0	0	[]	[]	0	9	['charter97.org', 'www.hrw.org', 'amp.charter97.org', 'www.rferl.org', 'charter97.org', 'www.rferl.org', 'charter97.org', 'www.c-span.org', 'www.svaboda.org']	2	['www.defense.gov', 'president.gov']	13	['www.reuters.com', 'www.urdupoint.com', 'www.kxan36news.com', 'www.youtube.com', 'eadaily.com', 'books.google.com', 'russia-insider.com', 'menafn.com', 'www.carscoops.com', 'tass.com', 'www.bbc.com', 'usnews.com', 'tass.com']	64288058	Allow all users (no expiry set)	33197	2020-06-16	AyodeleA2	66	1	2020-06-16	2020-06	2020
Helena Legido-Quigley	https://en.wikipedia.org/wiki/Helena_Legido-Quigley	16	5	0.3125	['10.1136/bmj.f2363', '10.1016/s0140-6736(20)31138-7', '10.1136/bmj.l4160', '10.1016/s0140-6736(18)32609-6', '10.1016/s2468-2667(20)30060-8', '23766463', '32446404', '31527060', '30739695', '32199083', None, '7241970', '6741752', None, '7104264']	[['bmj'], ['the lancet'], ['bmj'], ['the lancet'], ['the lancet public health']]	5	5	['fr.weforum.org', 'www.weforum.org', 'worldcat.org', 'www.worldcat.org', 'www.chathamhouse.org']	0	[]	4	['www.nytimes.com', 'clar√≠n.com', 'elpais.com', 'www.journals.elsevier.com']	64037650	Allow all users (no expiry set)	10710	2020-05-22	Jesswade88	18	0	2020-05-22	2020-05	2020
2020 Seanad election	https://en.wikipedia.org/wiki/2020_Seanad_election	33	0	0	[]	[]	0	1	['adriankavanaghelections.org']	3	['www.housing.gov', 'www.housing.gov', 'www.housing.gov']	9	['www.irishtimes.com', 'www.irishtimes.com', 'www.irishtimes.com', 'www.irishtimes.com', 'www.irishtimes.com', 'www.irishtimes.com', 'kildarestreet.com', 'www.irishtimes.com', 'apnews.com']	63255689	Allow all users (no expiry set)	100129	2020-03-01	KingWither	194	1	2020-03-01	2020-03	2020
Irma Sluis	https://en.wikipedia.org/wiki/Irma_Sluis	32	0	0	[]	[]	0	0	[]	0	[]	6	['www.youtube.com', 'www.facebook.com', 'www.youtube.com', 'www.youtube.com', 'www.youtube.com', 'www.facebook.com']	63809305	Allow all users (no expiry set)	20835	2020-04-29	SportsOlympic	41	3	2020-04-29	2020-04	2020
2020 J2 League	https://en.wikipedia.org/wiki/2020_J2_League	39	0	0	[]	[]	0	0	[]	0	[]	7	['www.fagiano-okayama.com', 'www.ehimefc.com', 'www.renofa.com', 'www.yamaga-fc.com', 'www.yamaga-fc.com', 'www.yamaga-fc.com', 'fcryukyu.com']	62996323	Allow all users (no expiry set)	35821	2020-02-01	GiofanniRahman	215	2	2020-02-01	2020-02	2020
Radio News Hub	https://en.wikipedia.org/wiki/Radio_News_Hub	5	0	0	[]	[]	0	0	[]	0	[]	0	[]	63410197	Allow all users (no expiry set)	3536	2020-03-18	This is Paul	26	0	2020-03-18	2020-03	2020
2020‚Äì21 Hong Kong Premier League	https://en.wikipedia.org/wiki/2020%E2%80%9321_Hong_Kong_Premier_League	19	0	0	[]	[]	0	0	[]	0	[]	17	['www.hkfa.com', 'www.hkfa.com', 'www.hkfa.com', 'www.hkfa.com', 'www.hkfa.com', 'www.hkfa.com', 'www.hkfa.com', 'www.hkfa.com', 'www.hkfa.com', 'www.hkfa.com', 'www.hkfa.com', 'www.hkfa.com', 'www.hkfa.com', 'www.facebook.com', 'www.hkfa.com', 'www.hkfa.com', 'www.hkfa.com']	65604573	Allow all users (no expiry set)	69416	2020-10-17	Karsonlauch	684	6	2020-10-17	2020-10	2020
J√©r√¥me Salomon	https://en.wikipedia.org/wiki/J%C3%A9r%C3%B4me_Salomon	5	0	0	[]	[]	0	0	[]	0	[]	1	['www.nouvelobs.com']	63630357	Allow all users (no expiry set)	6229	2020-04-11	Hervegirod	42	0	2020-04-11	2020-04	2020
2020 Big Ten Conference softball season	https://en.wikipedia.org/wiki/2020_Big_Ten_Conference_softball_season	3	0	0	[]	[]	0	1	['www.ncaa.org']	0	[]	2	['umterps.com', 'umterps.com']	63206608	Allow all users (no expiry set)	10078	2020-02-25	Eibln	4	0	2020-02-25	2020-02	2020
2020 National Premier Leagues	https://en.wikipedia.org/wiki/2020_National_Premier_Leagues	9	0	0	[]	[]	0	0	[]	0	[]	9	['mens.nplnsw.com', 'www.footballvictoria.com', 'www.theffacup.com', 'www.footballsa.com', 'mens.nplnsw.com', 'theworldgame.sbs.com', 'www.nationalpremierleagues.com', 'www.nationalpremierleagues.com', 'www.footballsa.com']	63104209	Allow all users (no expiry set)	5928	2020-02-13	Matilda Maniac	120	0	2020-02-13	2020-02	2020
Leo Poon	https://en.wikipedia.org/wiki/Leo_Poon	15	5	0.333333	['10.1038/s41591-020-0796-5', '10.1016/s0140-6736(03)13077-2', '10.1038/ng.3479', '10.1007/978-1-60761-817-1_20', '10.1038/nm1143', '32108160', '12711465', '26727660', '21116811', '15577937', '7095779', '7112372', '4731279', '7121416', '7096017']	[['nature medicine'], [' lancet'], [' nature genetics'], ['nature medicine']]	4	2	['orcid.org', 'talk.ictvonline.org']	0	[]	3	['academic.oup.com', 'www.timeout.com', 'edition.cnn.com']	63483931	Allow all users (no expiry set)	8063	2020-03-26	Francisxavieremmanuel	69	0	2020-03-26	2020-03	2020
Universal coronavirus vaccine	https://en.wikipedia.org/wiki/Universal_coronavirus_vaccine	11	1	0.0909091	['10.1056/nejmp2118468', '34910863', None]	[['journal of medicine', '[[the new england journal of medicine']]	1	1	['www.gavi.org']	2	['www.whitehouse.gov', 'www.nih.gov']	5	['www.the-scientist.com', 'www.newscientist.com', 'www.scientificamerican.com', 'www.nbcnews.com', 'newatlas.com']	69554903	Allow all users (no expiry set)	7416	2021-12-20	X-Editor	15	1	2021-12-20	2021-12	2021
Coronavirus spike protein	https://en.wikipedia.org/wiki/Coronavirus_spike_protein	78	62	0.794872	['10.1146/annurev-virology-110615-042301', '10.1038/220650b0', '10.1128/jvi.00411-20', '10.1038/s41467-020-19808-4', '10.3390/v13061002', '10.1126/science.abb2507', '10.1128/jvi.06882-11', '10.1016/bs.aivir.2016.08.004', '10.1126/science.abi8397', '10.1002/jmv.27132', '10.1038/s41598-020-70827-z', '10.15252/embj.2020106267', '10.1038/s41418-021-00782-3', '10.1128/jvi.00854-15', '10.1016/j.cell.20…	[['annual review of virology '], ['nature '], ['journal of virology ', 'journal of virology '], ['nature communications '], ['viruses '], ['science '], ['journal of virology ', 'journal of virology '], ['advances in virus research '], ['science '], ['journal of medical virology ', 'journal of medical virology '], ['scientific reports '], ['the embo journal '], ['cell death '], ['journal of virolo…	62	2	['sciencebasedmedicine.org', 'www.guidetopharmacology.org']	4	['dailymed.nlm.nih.gov', 'dailymed.nlm.nih.gov', 'assets.publishing.service.gov', 'www.covid19treatmentguidelines.nih.gov']	6	['www.politifact.com', 'www.medpagetoday.com', 'investor.lilly.com', 'www.nytimes.com', 'www.reuters.com', 'www.nature.com']	68424998	Allow all users (no expiry set)	65890	2021-08-07	Opabinia regalis	114	0	2021-08-07	2021-08	2021
Coronavirus nucleocapsid protein	https://en.wikipedia.org/wiki/Coronavirus_nucleocapsid_protein	27	26	0.962963	['10.3390/v6082991', '10.1128/jvi.01782-06', '10.1128/jvi.79.4.2079-2086.2005', '10.1038/s41421-020-00208-3', '10.1002/pro.3909', '10.1038/s41467-021-25796-w', '10.1128/jvi.00411-20', '10.1128/jvi.02011-09', '10.1016/s0065-3527(06)66005-3', '10.1146/annurev-virology-100114-055218', '10.1128/jvi.00099-20', '10.3389/fimmu.2020.01949', '10.3389/fimmu.2021.701501', '10.1016/j.cell.2020.05.015', '10.1…	[['viruses '], ['journal of virology ', 'journal of virology '], ['journal of virology ', 'journal of virology '], ['cell discovery '], ['protein science '], ['nature communications'], ['journal of virology ', 'journal of virology '], ['journal of virology ', 'journal of virology '], ['advances in virus research '], ['annual review of virology '], ['journal of virology ', 'journal of virology '],…	26	0	[]	0	[]	0	[]	68151889	Allow all users (no expiry set)	23847	2021-07-05	Opabinia regalis	31	0	2021-07-05	2021-07	2021
Coronavirus membrane protein	https://en.wikipedia.org/wiki/Coronavirus_membrane_protein	21	18	0.857143	['10.1086/656315', '10.1186/1743-422x-6-79', '10.3390/ijms22031308', '10.1016/j.jsb.2010.11.021', '10.1128/jvi.00355-19', '10.1128/jvi.00411-20', '10.1002/pro.4075', '10.1016/s0065-3527(06)66005-3', '10.1016/s1672-0229(03)01016-7', '10.1074/jbc.m109.030270', '10.1099/vir.0.80111-0', '10.2217/fvl-2018-0144', '10.1371/journal.pbio.3000815', '10.1080/22221751.2021.1922097', '10.1074/jbc.ra119.008964…	[['journal of infectious diseases ', 'the journal of infectious diseases '], ['virology journal '], ['journal of molecular sciences ', 'international journal of molecular sciences '], ['journal of structural biology ', 'journal of structural biology '], ['journal of virology ', 'journal of virology '], ['journal of virology ', 'journal of virology '], ['protein science '], ['advances in virus res…	18	0	[]	0	[]	0	[]	68112097	Allow all users (no expiry set)	19499	2021-07-02	Opabinia regalis	31	0	2021-07-02	2021-07	2021
Potamophylax coronavirus	https://en.wikipedia.org/wiki/Potamophylax_coronavirus	9	1	0.111111	['10.3897/bdj.9.e64486', '33867804', '8046748']	[['biodiversity data journal']]	1	1	['eurekalert.org']	0	[]	4	['www.newswise.com', 'news.sky.com', 'www.forbes.com', 'www.news18.com']	69421668	Allow all users (no expiry set)	6821	2021-12-03	Rex65mya	66	0	2021-12-03	2021-12	2021
Duck coronavirus 2714	https://en.wikipedia.org/wiki/Duck_coronavirus_2714	1	0	0	[]	[]	0	1	['talk.ictvonline.org']	0	[]	0	[]	66516183	Allow all users (no expiry set)	634	2021-01-27	Ypna	5	0	2021-01-27	2021-01	2021
Coronavirus envelope protein	https://en.wikipedia.org/wiki/Coronavirus_envelope_protein	21	20	0.952381	['10.1128/jvi.01052-08', '10.1098/rsob.200209', '10.1002/pro.4075', '10.1038/s41467-021-23533-x', '10.1016/j.genrep.2020.100997', '10.1007/s00018-007-7103-1', '10.1371/journal.ppat.1004077', '10.3389/fimmu.2022.827605', '10.1371/journal.pbio.3000815', '10.1016/j.virusres.2014.07.024', '10.1016/j.ijbiomac.2020.12.192', '10.1128/jvi.01577-06', '10.2217/fvl-2018-0144', '10.3389/fmicb.2020.02086', '1…	[['journal of virology ', 'journal of virology '], ['open biology '], ['protein science '], ['nature communications '], ['gene reports '], ['cellular and molecular life sciences '], ['plos pathogens '], ['frontiers in immunology '], ['plos biology '], ['virus research '], ['journal of biological macromolecules ', 'international journal of biological macromolecules '], ['journal of virology ', 'jo…	20	0	[]	0	[]	0	[]	68064325	Allow all users (no expiry set)	19778	2021-06-27	Opabinia regalis	41	0	2021-06-27	2021-06	2021
Commercial Rents (Coronavirus) Bill	https://en.wikipedia.org/wiki/Commercial_Rents_(Coronavirus)_Bill	10	0	0	[]	[]	0	0	[]	5	['www.gov', 'www.gov', 'www.legislation.gov', 'www.gov', 'www.legislation.gov']	2	['www.natlawreview.com', 'www.pinsentmasons.com']	69244357	Allow all users (no expiry set)	4881	2021-11-11	Chriswright68	30	0	2021-11-11	2021-11	2021
Pipistrellus kuhlii coronavirus 3398	https://en.wikipedia.org/wiki/Pipistrellus_kuhlii_coronavirus_3398	1	0	0	[]	[]	0	1	['talk.ictvonline.org']	0	[]	0	[]	66516482	Allow all users (no expiry set)	666	2021-01-27	Ypna	4	0	2021-01-27	2021-01	2021
Avian coronavirus 9203	https://en.wikipedia.org/wiki/Avian_coronavirus_9203	1	0	0	[]	[]	0	1	['talk.ictvonline.org']	0	[]	0	[]	66516181	Allow all users (no expiry set)	619	2021-01-27	Ypna	5	0	2021-01-27	2021-01	2021
Munia coronavirus HKU13	https://en.wikipedia.org/wiki/Munia_coronavirus_HKU13	1	0	0	[]	[]	0	1	['talk.ictvonline.org']	0	[]	0	[]	66516168	Allow all users (no expiry set)	666	2021-01-27	Ypna	7	0	2021-01-27	2021-01	2021
Bat coronavirus HKU10	https://en.wikipedia.org/wiki/Bat_coronavirus_HKU10	1	0	0	[]	[]	0	1	['talk.ictvonline.org']	0	[]	0	[]	66516461	Allow all users (no expiry set)	635	2021-01-27	Ypna	3	0	2021-01-27	2021-01	2021
Canine coronavirus HuPn-2018	https://en.wikipedia.org/wiki/Canine_coronavirus_HuPn-2018	1	1	1	['10.1093/cid/ciab456', None, None]	[['clinical infectious diseases ']]	1	0	[]	0	[]	0	[]	67721267	Allow all users (no expiry set)	1625	2021-05-20	Abductive	17	0	2021-05-20	2021-05	2021
Rousettus bat coronavirus GCCDC1	https://en.wikipedia.org/wiki/Rousettus_bat_coronavirus_GCCDC1	1	0	0	[]	[]	0	1	['talk.ictvonline.org']	0	[]	0	[]	66516101	Allow all users (no expiry set)	655	2021-01-27	Ypna	6	0	2021-01-27	2021-01	2021
White-eye coronavirus HKU16	https://en.wikipedia.org/wiki/White-eye_coronavirus_HKU16	1	0	0	[]	[]	0	1	['talk.ictvonline.org']	0	[]	0	[]	66516170	Allow all users (no expiry set)	673	2021-01-27	Ypna	7	0	2021-01-27	2021-01	2021
Myodes coronavirus 2JL14	https://en.wikipedia.org/wiki/Myodes_coronavirus_2JL14	1	0	0	[]	[]	0	1	['talk.ictvonline.org']	0	[]	0	[]	66516131	Allow all users (no expiry set)	640	2021-01-27	Ypna	5	0	2021-01-27	2021-01	2021
The Health Protection (Coronavirus, Restrictions) (Steps) (England) Regulations 2021	https://en.wikipedia.org/wiki/The_Health_Protection_(Coronavirus,_Restrictions)_(Steps)_(England)_Regulations_2021	7	0	0	[]	[]	0	0	[]	7	['www.gov', 'legislation.gov', 'legislation.gov', 'legislation.gov', 'legislation.gov', 'www.gov', 'legislation.gov']	0	[]	67179988	Allow all users (no expiry set)	38896	2021-03-22	MichaelMaggs	159	0	2021-03-22	2021-03	2021
Eidolon bat coronavirus C704	https://en.wikipedia.org/wiki/Eidolon_bat_coronavirus_C704	1	0	0	[]	[]	0	1	['talk.ictvonline.org']	0	[]	0	[]	66516090	Allow all users (no expiry set)	647	2021-01-27	Ypna	6	0	2021-01-27	2021-01	2021
Common moorhen coronavirus HKU21	https://en.wikipedia.org/wiki/Common_moorhen_coronavirus_HKU21	1	0	0	[]	[]	0	1	['talk.ictvonline.org']	0	[]	0	[]	66516163	Allow all users (no expiry set)	683	2021-01-27	Ypna	6	0	2021-01-27	2021-01	2021
China Rattus coronavirus HKU24	https://en.wikipedia.org/wiki/China_Rattus_coronavirus_HKU24	1	0	0	[]	[]	0	1	['talk.ictvonline.org']	0	[]	0	[]	66516124	Allow all users (no expiry set)	651	2021-01-27	Ypna	4	0	2021-01-27	2021-01	2021
NL63-related bat coronavirus strain BtKYNL63-9b	https://en.wikipedia.org/wiki/NL63-related_bat_coronavirus_strain_BtKYNL63-9b	1	0	0	[]	[]	0	1	['talk.ictvonline.org']	0	[]	0	[]	66516151	Allow all users (no expiry set)	771	2021-01-27	Ypna	9	0	2021-01-27	2021-01	2021
The Health Protection (Coronavirus, Restrictions) (All Tiers and Self-Isolation) (England) (Amendment) Regulations 2021	https://en.wikipedia.org/wiki/The_Health_Protection_(Coronavirus,_Restrictions)_(All_Tiers_and_Self-Isolation)_(England)_(Amendment)_Regulations_2021	3	0	0	[]	[]	0	0	[]	1	['www.legislation.gov']	0	[]	66556659	Allow all users (no expiry set)	2560	2021-01-30	This is Paul	17	0	2021-01-30	2021-01	2021
The Health Protection (Coronavirus, Restrictions) (Entry to Venues and Events) (England) Regulations 2021	https://en.wikipedia.org/wiki/The_Health_Protection_(Coronavirus,_Restrictions)_(Entry_to_Venues_and_Events)_(England)_Regulations_2021	6	0	0	[]	[]	0	0	[]	2	['legislation.gov', 'legislation.gov']	1	['news.sky.com']	69511187	Allow all users (no expiry set)	15071	2021-12-14	MichaelMaggs	38	1	2021-12-14	2021-12	2021
The Health Protection (Coronavirus, Wearing of Face Coverings) (England) Regulations 2021	https://en.wikipedia.org/wiki/The_Health_Protection_(Coronavirus,_Wearing_of_Face_Coverings)_(England)_Regulations_2021	4	0	0	[]	[]	0	0	[]	3	['www.gov', 'legislation.gov', 'legislation.gov']	0	[]	69394431	Allow all users (no expiry set)	12493	2021-11-29	MichaelMaggs	42	1	2021-11-29	2021-11	2021
The Health Protection (Coronavirus, International Travel and Operator Liability) (England) Regulations 2021	https://en.wikipedia.org/wiki/The_Health_Protection_(Coronavirus,_International_Travel_and_Operator_Liability)_(England)_Regulations_2021	34	0	0	[]	[]	0	0	[]	32	['legislation.gov', 'legislation.gov', 'legislation.gov', 'legislation.gov', 'legislation.gov', 'legislation.gov', 'legislation.gov', 'legislation.gov', 'legislation.gov', 'legislation.gov', 'legislation.gov', 'legislation.gov', 'legislation.gov', 'legislation.gov', 'legislation.gov', 'legislation.gov', 'legislation.gov', 'legislation.gov', 'legislation.gov', 'legislation.gov', 'legislation.gov',…	0	[]	67679389	Allow all users (no expiry set)	81227	2021-05-16	MichaelMaggs	246	0	2021-05-16	2021-05	2021
Nachman Ash	https://en.wikipedia.org/wiki/Nachman_Ash	5	0	0	[]	[]	0	0	[]	1	['www.gov']	4	['www.haaretz.com', 'www.jpost.com', 'www.jpost.com', 'www.haaretz.com']	68072025	Allow all users (no expiry set)	4966	2021-06-28	RoanokeVirginia	16	0	2021-06-28	2021-06	2021
Civet SARS-CoV	https://en.wikipedia.org/wiki/Civet_SARS-CoV	11	10	0.909091	['10.3201/eid1012.040520', '10.3201/eid1112.041293', '10.1128/jvi.79.18.11892-11900.2005', '10.1073/pnas.0409608102', '10.3201/eid1006.030852', '10.1128/jvi.79.4.2001-2009.2005', '10.1128/jvi.80.9.4211-4219.2006', '10.1002/9781118818824.ch5', '10.1128/jcm.43.5.2041-2046.2005', '10.1126/science.1087139', '15663874', '16485471', '16140765', '15695582', '15207054', '15681402', '16611880', None, '158…	[['emerging infectious diseases'], ['emerging infectious diseases'], ['j virol'], ['proceedings of the national academy of sciences'], ['emerg infect dis'], ['journal of virology', 'journal of virology'], ['journal of virology', 'journal of virology'], ['journal of clinical microbiology', 'journal of clinical microbiology'], ['science']]	9	1	['www.uniprot.org']	0	[]	0	[]	67715156	Allow all users (no expiry set)	13735	2021-05-20	Madeleinemcc	35	0	2021-05-20	2021-05	2021
Daniel Salinas	https://en.wikipedia.org/wiki/Daniel_Salinas	17	0	0	[]	[]	0	0	[]	0	[]	14	['www.sbs.com', 'www.180.com', 'www.elpais.com', 'www.cnn.com', 'www.nytimes.com', 'www.auroraexpeditions.com', 'www.youtube.com', 'www.elpais.com', 'www.auroraexpeditions.com', 'www.elobservador.com', 'www.elobservador.com', 'www.elpais.com', 'www.montevideo.com', 'www.smh.com']	66333260	Allow all users (no expiry set)	9939	2021-01-09	Alejito2016	13	0	2021-01-09	2021-01	2021
German government response to the COVID-19 pandemic	https://en.wikipedia.org/wiki/German_government_response_to_the_COVID-19_pandemic	341	1	0.00293255	['10.1016/s0140-6736(21)02243-1', None, None]	[[' [[the lancet']]	1	4	['del.org', 'www.leopoldina.org', 'news.trust.org', 'www.npr.org']	0	[]	134	['www.reuters.com', 'www.dw.com', 'www.dw.com', 'www.dw.com', 'www.dw.com', 'www.france24.com', 'www.dw.com', 'www.reuters.com', 'www.dw.com', 'berlinspectator.com', 'www.dw.com', 'www.dw.com', 'www.bloomberg.com', 'www.ft.com', 'www.dw.com', 'www.dw.com', 'www.dw.com', 'www.dw.com', 'www.dw.com', 'www.dw.com', 'edition.cnn.com', 'www.france24.com', 'www.reuters.com', 'www.dw.com', 'www.dw.com', …	68831719	Allow all users (no expiry set)	209845	2021-09-27	Love of Corey	219	23	2021-09-27	2021-09	2021
Alba Consuelo Flores	https://en.wikipedia.org/wiki/Alba_Consuelo_Flores	12	0	0	[]	[]	0	0	[]	0	[]	3	['www.elcomercio.com', 'www.elcomercio.com', 'www.efe.com']	68198880	Allow all users (no expiry set)	7737	2021-07-09	Shari Garland	8	0	2021-07-09	2021-07	2021
Andrey Motovilovets	https://en.wikipedia.org/wiki/Andrey_Motovilovets	8	0	0	[]	[]	0	1	['www.chesno.org']	3	['w1.c1.rada.gov', 'itd.rada.gov', 'president.gov']	1	['interfax.com']	69572689	Allow all users (no expiry set)	7330	2021-12-22	Mykytal	19	0	2021-12-22	2021-12	2021
ORF1ab	https://en.wikipedia.org/wiki/ORF1ab	13	13	1	['10.1038/s41579-020-00468-6', '10.1016/j.molcel.2021.02.036', '10.1371/journal.ppat.1005473', '10.1074/jbc.rev120.013930', '10.1371/journal.ppat.1003760', '10.1016/j.virusres.2017.01.023', '10.1002/jmv.25681', '10.1016/j.bbrc.2020.11.015', '10.2471/blt.20.253591', '10.1371/journal.ppat.1007314', '10.1038/s41586-020-2739-1', '10.1016/j.micpath.2020.104641', '10.3389/fmicb.2019.01813', '33116300',…	[[' nature reviews. microbiology '], [' molecular cell '], [' plos pathogens '], ['journal of biological chemistry ', ' the journal of biological chemistry '], [' plos pathogens '], [' virus research '], ['journal of medical virology ', ' journal of medical virology '], [' biochemical and biophysical research communications '], [' bulletin of the world health organization '], [' plos pathogens ']…	13	0	[]	0	[]	0	[]	69274375	Allow all users (no expiry set)	16970	2021-11-15	Opabinia regalis	25	1	2021-11-15	2021-11	2021
Brandon Steele	https://en.wikipedia.org/wiki/Brandon_Steele	16	0	0	[]	[]	0	3	['ballotpedia.org', 'www.wvpublic.org', 'justfacts.votesmart.org']	3	['www.wvlegislature.gov', 'www.wvlegislature.gov', 'www.wvlegislature.gov']	10	['www.montgomery-herald.com', 'edition.cnn.com', 'results.enr.clarityelections.com', 'www.timesleaderonline.com', 'results.enr.clarityelections.com', 'results.enr.clarityelections.com', 'results.enr.clarityelections.com', 'www.wvgazettemail.com', 'www.register-herald.com', 'www.herald-dispatch.com']	68197525	Allow all users (no expiry set)	8681	2021-07-09	FlyingKitten2024	13	0	2021-07-09	2021-07	2021
List of Coronavirus live isolates	https://en.wikipedia.org/wiki/List_of_Coronavirus_live_isolates	40	37	0.925	['10.1038/s41426-018-0155-5', '10.1016/j.virusres.2006.10.004', '10.1038/s41586-020-2012-7', '10.1101/2022.05.16.492045', '10.1128/mbio.03739-21', '10.1080/21505594.2020.1770491', '10.1128/jcm.26.11.2235-2239.1988', '10.1038/nm.3985', '10.1128/jvi.06927-11', '10.1080/03079450600597733', '10.1128/jvi.02582-15', '10.1093/cid/ciab456', '10.1128/jvi.01774-19', '10.1111/irv.12882', '10.1007/bf01404267…	[['emerging microbes '], ['virus research '], ['nature '], ['mbio '], ['virulence '], ['journal of clinical microbiology ', 'journal of clinical microbiology '], ['nature medicine '], ['journal of virology ', 'journal of virology '], ['avian pathology '], ['journal of virology ', 'journal of virology '], ['clinical infectious diseases '], ['journal of virology', 'journal of virology'], ['influenz…	34	2	['www.atcc.org', 'www.atcc.org']	0	[]	1	['docs.google.com']	70807165	Allow all users (no expiry set)	25569	2022-05-17	Reuns	55	2	2022-05-17	2022-05	2022
Quantitative Biosciences Institute	https://en.wikipedia.org/wiki/Quantitative_Biosciences_Institute	10	0	0	[]	[]	0	1	['qb3.org']	0	[]	4	['www.pharmaceutical-technology.com', 'www.sfchronicle.com', 'www.labmanager.com', 'www.sfchronicle.com']	69961217	Allow all users (no expiry set)	3449	2022-02-01	IrvineClaire	8	0	2022-02-01	2022-02	2022
Jacob Kornbluh	https://en.wikipedia.org/wiki/Jacob_Kornbluh	14	0	0	[]	[]	0	1	['www.jta.org']	0	[]	12	['www.timesofisrael.com', 'www.nytimes.com', 'www.politico.com', 'www.nytimes.com', 'www.timesofisrael.com', 'www.thedailybeast.com', 'forward.com', 'www.tabletmag.com', 'www.nytimes.com', 'www.tabletmag.com', 'www.nytimes.com', 'forward.com']	70091394	Allow all users (no expiry set)	7678	2022-02-16	Freelance-frank	18	2	2022-02-16	2022-02	2022
